# Supplementary material for: Cerebrospinal fluid proteomic profile of frailty: Results from the PROLIPHYC cohort
Source: Aging Cell. 2024 May 2;23(7):e14168. doi: 10.1111/acel.14168 (PMC11258431; doi:10.1111/acel.14168)
Supplement: Supplementary file 2 — Data S2. [file ACEL-23-e14168-s003.xlsx]

## Sheet: Table S3. Correlation
Supplementary table 3: Correlations between CSF proteins and frailty index. The association between CSF proteins and frailty was obtained by Pearson correlation. Four parameters were extracted from the regression model: estimate, standard error, t-value and p-value (Pr ( > |t|)). 73 significant proteins were highlighted in yellow after Benjamini-Hochberg correction.
Proteins	Estimate	Std. Error	t value	Pr(>|t|)
SAA1	4.1e-05	8.07e-06	5.07414	2.74e-06
MFI2	-8.15e-05	1.86e-05	-4.3752	3.72e-05
SEMA7A	-7.65e-06	1.76e-06	-4.34403	3.93e-05
RTN4R	-1.59e-05	3.78e-06	-4.20356	6.59e-05			After Benjamini-Hochberg correction : significant proteins (FDR < 0,05) highlighted in orange
CFD	8.24e-06	2.11e-06	3.90016	0.000194393
TPI1	-1.39e-05	3.57e-06	-3.89964	0.000194744
CPE	-6.03e-06	1.58e-06	-3.82167	0.00025517
SIAE	-1.73e-05	4.58e-06	-3.77564	0.000298854
DNAES2	-3.48e-05	9.37e-06	-3.71607	0.00036844
CACHD1	-1.98e-05	5.39e-06	-3.68452	0.000407206
FBLN2	-1.75e-05	4.75e-06	-3.6795	0.000414151
COL6A1	-8.3e-06	2.26e-06	-3.6687	0.000429487
CNTNAP4	-1.35e-05	3.69e-06	-3.65329	0.000452286
CA11	-6.88e-05	1.88e-05	-3.65118	0.000458311
ARSA	-4.45e-05	1.23e-05	-3.61249	0.000518328
NUCB1	-1.86e-05	5.19e-06	-3.59033	0.000557952
LINGO1	-1.75e-05	4.88e-06	-3.58901	0.000560391
BCAN	-5.73e-06	1.6e-06	-3.58569	0.000566592
NFASC	-1.1e-05	3.08e-06	-3.57396	0.000589033
RTN4RL2	-1.72e-05	4.87e-06	-3.53187	0.000676679
DPP7	-1.49e-05	4.24e-06	-3.50666	0.000734955
NPTX2	-2.04e-05	5.81e-06	-3.5042	0.000740866
LPHN3	-2.29e-05	6.55e-06	-3.50322	0.000743265
APLP2	-8.12e-06	2.32e-06	-3.49283	0.000768902
MEGF8	-8.05e-06	2.31e-06	-3.48468	0.000789588
PTPRZ1	-1.25e-05	3.58e-06	-3.4776	0.000807977
PSAP	-6.13e-06	1.77e-06	-3.46085	0.00085314
C7	5.22e-06	1.52e-06	3.43766	0.0009196
FGA	1.53e-05	4.48e-06	3.40842	0.00101536
IGFBP7	-2.72e-06	7.99e-07	-3.39981	0.0010387
NPTXR	-6.45e-06	1.91e-06	-3.3708	0.00113964
APOH	1.83e-06	5.46e-07	3.36009	0.00117922
VTN	3.06e-06	9.17e-07	3.34033	0.00125559
NRXN2	-9.49e-06	2.85e-06	-3.33609	0.00127258
NEGR1	-7.54e-06	2.27e-06	-3.31856	0.00134511
PRDX2	-2.62e-05	7.94e-06	-3.29989	0.00143932
EPDR1	-4.13e-05	1.26e-05	-3.26979	0.00156789
NCAN	-8.54e-06	2.61e-06	-3.26644	0.00158441
HEXB	-2.25e-05	6.91e-06	-3.25058	0.00167169
SIRPA	-4.19e-06	1.29e-06	-3.23834	0.00172939
GOLM1	-1.91e-05	5.91e-06	-3.23627	0.00174059
ROBO1	-1.6e-05	4.96e-06	-3.2272	0.00179027
MFAP2	-3.42e-05	1.06e-05	-3.22544	0.00180009
CAMK2A	-2.24e-05	6.94e-06	-3.22215	0.00181849
SPARC	-6.85e-06	2.13e-06	-3.21556	0.00185601
OMG	-9.46e-06	2.95e-06	-3.20536	0.00191542
CANT1	-2.43e-05	7.59e-06	-3.20014	0.00194652
HRG	1.99e-06	6.22e-07	3.19451	0.00198065
SLITRK5	-3.64e-05	1.15e-05	-3.16921	0.00214078
RELN	-6.37e-06	2.03e-06	-3.13212	0.00239749
GIG25	1.84e-06	5.87e-07	3.13727	0.00241617
ADGRL1	-1.71e-05	5.47e-06	-3.1217	0.00247458
GNS	-3.36e-05	1.08e-05	-3.1189	0.00249575
APP	-2.59e-06	8.32e-07	-3.11481	0.00252682
ENPP4	-5.08e-05	1.63e-05	-3.11765	0.00254292
NTRK2	-2.06e-05	6.63e-06	-3.10235	0.00262396
NRXN3	-8.04e-06	2.6e-06	-3.0958	0.00267642
PLD3	-2.83e-05	9.15e-06	-3.09139	0.00271228
CD109	-2.85e-05	9.24e-06	-3.08258	0.00278527
APOC2	1.64e-05	5.33e-06	3.07292	0.00288731
SERPINI1	-1.28e-05	4.16e-06	-3.06727	0.00291644
AMBP	3.65e-06	1.19e-06	3.05685	0.00302956
ABCA2	-2.94e-05	9.65e-06	-3.05032	0.00306827
NRXN1	-8.37e-06	2.76e-06	-3.03246	0.00323629
JAM2	-4.39e-05	1.45e-05	-3.03202	0.00324047
NPTX1	-6.05e-06	1.99e-06	-3.03148	0.00324573
SORL1	-1.51e-05	4.98e-06	-3.02799	0.00327963
PLXNB2	-1.79e-05	5.93e-06	-3.02143	0.00334426
SAA4	1.06e-05	3.5e-06	3.02352	0.00335687
IGHA1	1.33e-05	4.4e-06	3.02193	0.00336131
TNR	-1.82e-05	6.08e-06	-3.00212	0.00354134
SPOCK2	-1.42e-05	4.75e-06	-2.99216	0.00364709
C2	5.1e-06	1.72e-06	2.97144	0.00391328
PCD17	-3.11e-05	1.05e-05	-2.94856	0.00421102
SEM6A	-2.05e-05	7e-06	-2.92656	0.00442039
LYAG	-5.89e-05	2.01e-05	-2.92364	0.00447104
AGRB2	-1.56e-05	5.36e-06	-2.92083	0.00449465
SPRL1	-3.28e-06	1.13e-06	-2.91462	0.00457643
FUCO	-1.57e-05	5.4e-06	-2.90637	0.00468722
LRC4B	-1.37e-05	4.72e-06	-2.90207	0.00474585
THBG	5.45e-06	1.88e-06	2.89027	0.0049383
VGF	-3.5e-06	1.21e-06	-2.88471	0.00498996
PRRT1	-4.38e-05	1.52e-05	-2.87561	0.00512238
LRP1	-1.74e-05	6.08e-06	-2.85364	0.00545574
AT1B2	-4.7e-05	1.65e-05	-2.85391	0.00554512
FSTL4	-1.16e-05	4.09e-06	-2.82478	0.00592378
C1RL	1.78e-05	6.32e-06	2.81457	0.006098
APOA2	1.86e-06	6.62e-07	2.81387	0.00611014
ENOG	-1.31e-05	4.7e-06	-2.79636	0.00642044
CYTB	2.75e-05	9.87e-06	2.78384	0.00665108
NPTN	-3.91e-05	1.4e-05	-2.78378	0.00665216
CNTP2	-1.19e-05	4.28e-06	-2.78362	0.00665524
APOL1	1.63e-05	5.88e-06	2.76437	0.00702498
NTRI	-5.69e-06	2.06e-06	-2.76368	0.00703856
PPIB	-1.38e-05	4.99e-06	-2.76077	0.00709605
AATC	-1.12e-05	4.06e-06	-2.75987	0.00711408
CELR2	-3.32e-05	1.21e-05	-2.74815	0.00735093
HEXA	-2.33e-05	8.51e-06	-2.74135	0.00749175
FOLR2	1.75e-05	6.39e-06	2.73106	0.00770938
ETBR2	-2.04e-05	7.48e-06	-2.73011	0.00772961
TPP1	-1.14e-05	4.21e-06	-2.71309	0.00810334
MANBA	-2.13e-05	7.86e-06	-2.7071	0.00823875
NLGN1	-2.81e-05	1.04e-05	-2.70336	0.00832414
PLMN	1.22e-06	4.54e-07	2.69188	0.00859192
SCG3	-3.02e-06	1.13e-06	-2.67523	0.00899397
EFNA3	-1.87e-05	7e-06	-2.67379	0.0090296
MAG	-2.44e-05	9.16e-06	-2.66615	0.00923997
GLOD4	-8.15e-05	3.06e-05	-2.66398	0.00940133
ASAH1	-2.27e-05	8.58e-06	-2.64518	0.00980441
CSTN2	-2.74e-05	1.04e-05	-2.63685	0.0100285
SEM6D	-2.66e-05	1.01e-05	-2.62843	0.0102178
MASP2	2.91e-05	1.11e-05	2.62017	0.0104697
HMCN1	-1.76e-05	6.72e-06	-2.62033	0.0105786
ADA11	-2.88e-05	1.1e-05	-2.61441	0.0106126
CNTN1	-3.5e-06	1.34e-06	-2.61383	0.0106292
CA2D1	-5.56e-06	2.13e-06	-2.60969	0.0107487
CO9	2.67e-06	1.03e-06	2.59895	0.011064
HGFL.sp	7.13e-06	2.75e-06	2.59756	0.0111055
PTHR	-4.09e-05	1.58e-05	-2.59413	0.0112083
ITGBL	-1.84e-05	7.09e-06	-2.58855	0.0113774
ASPG	-2.83e-05	1.1e-05	-2.57585	0.0117709
NEO1	-8.97e-06	3.49e-06	-2.56878	0.0119952
AATM	-2.81e-05	1.09e-05	-2.56811	0.0120168
THY1	-4.45e-06	1.74e-06	-2.55406	0.012475
OREX	-1.85e-05	7.26e-06	-2.54449	0.012796
PI16	6.81e-06	2.69e-06	2.5352	0.0131147
MASP1	-2.49e-05	9.81e-06	-2.53239	0.0132124
CHST8	-3.94e-05	1.56e-05	-2.53402	0.0132799
CBLN3	-1.25e-05	4.96e-06	-2.52973	0.0133056
HEMO	6.92e-07	2.74e-07	2.52716	0.0133961
L1CAM	-1.33e-05	5.26e-06	-2.52348	0.0135268
NRN1	-1.83e-05	7.28e-06	-2.51275	0.0139145
PLDX1	-2.4e-05	9.57e-06	-2.5111	0.0139751
CFAI	3.52e-06	1.4e-06	2.51028	0.0140543
GSHB	-4.87e-05	1.94e-05	-2.50777	0.0141222
GRIA4	-1.14e-05	4.57e-06	-2.5026	0.0142904
FCGBP	9.84e-06	3.93e-06	2.50275	0.0143602
KNG1	1.6e-06	6.39e-07	2.49863	0.0144399
FA5	-6.43e-06	2.58e-06	-2.49123	0.014722
C1QB	5.96e-06	2.39e-06	2.49092	0.0147341
CATL1	-1.54e-05	6.18e-06	-2.48874	0.0148183
LYSC	6.62e-06	2.66e-06	2.4852	0.014956
CO5	3.03e-06	1.22e-06	2.48439	0.015065
ANAG	-2.69e-05	1.09e-05	-2.48155	0.015099
CD166	-1.12e-05	4.53e-06	-2.47583	0.0153256
FA10	1.59e-05	6.43e-06	2.47066	0.015533
FIBG	9.52e-06	3.86e-06	2.46727	0.0156707
IGLO5	-2.25e-05	9.11e-06	-2.46607	0.0157193
GRP78	-2.22e-05	9.02e-06	-2.46009	0.0159653
EFNA1	-1.08e-05	4.38e-06	-2.4562	0.016153
HYOU1	-2.01e-05	8.21e-06	-2.45245	0.0162845
CBLN4	-2.17e-05	8.89e-06	-2.44656	0.0165343
CFAH	3.99e-06	1.63e-06	2.4465	0.0166179
CNTN2	-4.51e-06	1.84e-06	-2.44458	0.0166187
GLT13	-2.19e-05	8.95e-06	-2.44332	0.0166729
EDN3	-3.67e-05	1.51e-05	-2.4225	0.0175908
CXCL7	3.31e-05	1.37e-05	2.41918	0.0178842
ROBO2	-3.99e-05	1.65e-05	-2.41354	0.0180835
IGS21	-2e-05	8.32e-06	-2.40837	0.0182385
JAM3	-2.55e-05	1.06e-05	-2.40384	0.018451
A1BG	1.13e-06	4.7e-07	2.40233	0.0185221
P3IP1	-1.43e-05	5.98e-06	-2.39797	0.0187294
SCG1	-1.31e-06	5.46e-07	-2.39742	0.0187556
SCG2	-4.33e-06	1.81e-06	-2.39476	0.0188831
PCP	-1.38e-05	5.76e-06	-2.39124	0.0190528
CNTFR	-1.2e-05	5.03e-06	-2.3809	0.0195599
CMGA	-1.8e-06	7.58e-07	-2.37985	0.0196122
NRCAM	-2.17e-06	9.14e-07	-2.37245	0.0199832
T132C	-2.41e-05	1.01e-05	-2.37055	0.0200793
APOA1	7.87e-07	3.32e-07	2.37041	0.0201448
EFNB2	-1.98e-05	8.37e-06	-2.3621	0.0205127
ITIH1	2.33e-06	9.87e-07	2.36104	0.0207209
PTPRN	-1.26e-05	5.36e-06	-2.35744	0.020755
CFAB	1.16e-06	4.93e-07	2.35704	0.0208659
DNER	-1.58e-05	6.76e-06	-2.34201	0.0215762
PHLD	1.61e-05	6.86e-06	2.34111	0.0217488
SE6L2	-9.65e-06	4.13e-06	-2.33718	0.021839
KCC2B	-1.69e-05	7.22e-06	-2.33645	0.0218789
GGCT	-5.62e-05	2.41e-05	-2.33535	0.0219394
CSTN1	-2.34e-06	1e-06	-2.33341	0.0220462
PKHB1	-3.16e-05	1.35e-05	-2.33326	0.0220545
PTPR2	-9.86e-06	4.24e-06	-2.32352	0.0225973
IL6RB	-1.19e-05	5.11e-06	-2.32334	0.0226075
HSP13	-3.5e-05	1.5e-05	-2.32334	0.022608
GDF11	-2.41e-05	1.04e-05	-2.31962	0.0228182
KLK6	-2.24e-06	9.69e-07	-2.31187	0.0232627
MDHC	-1.31e-05	5.67e-06	-2.3034	0.0237883
SPON1	-1.43e-05	6.21e-06	-2.30244	0.0238142
CHID1	-3.71e-05	1.61e-05	-2.3025	0.0238737
LAMP5	-3.16e-05	1.37e-05	-2.30479	0.0238738
ITIH4	1.93e-06	8.43e-07	2.28969	0.0246414
AEBP1	-2.12e-05	9.25e-06	-2.28657	0.0247682
CLN5	-2.58e-05	1.13e-05	-2.28438	0.0249023
CD59	-3.84e-06	1.68e-06	-2.28201	0.025048
F1711	-4.72e-05	2.07e-05	-2.28092	0.0251158
RET3	-2.65e-05	1.16e-05	-2.27278	0.0258656
CNTN4	-1.35e-05	6e-06	-2.24881	0.0271741
NGAL	2.59e-05	1.15e-05	2.24115	0.0276863
MEG10	-1.06e-05	4.74e-06	-2.23956	0.0277937
AT1A2	-3.18e-05	1.42e-05	-2.23923	0.0278489
SORC3	-1.5e-05	6.71e-06	-2.23572	0.0280546
ICAM2	4.73e-05	2.12e-05	2.22998	0.0284821
CLC11	-2.35e-05	1.05e-05	-2.2292	0.0285028
CGRE1	-8.73e-06	3.92e-06	-2.22836	0.0285608
PCDH9	-1.83e-05	8.19e-06	-2.22815	0.0285753
KLK7	-2.16e-05	9.68e-06	-2.22725	0.0286378
PRIO	-4.67e-06	2.1e-06	-2.22389	0.0288721
G3P	-1.2e-05	5.43e-06	-2.21806	0.0292827
CADH5	2.21e-05	9.99e-06	2.21443	0.0295408
FA9	1.02e-05	4.63e-06	2.21407	0.0295662
IC1	2.19e-06	9.92e-07	2.21111	0.0297783
CATD	-3.74e-06	1.69e-06	-2.20585	0.0301586
DCC	-1.28e-05	5.83e-06	-2.20311	0.0303581
CEL	-2.72e-05	1.24e-05	-2.20185	0.030485
A2AP	2.69e-06	1.23e-06	2.19482	0.03097
NLGN2	-3.96e-05	1.81e-05	-2.18863	0.0315771
HPT.sp	4.39e-06	2.01e-06	2.18725	0.0316446
ZPI	2.4e-05	1.1e-05	2.17306	0.0326614
PCSK1	-3.28e-06	1.51e-06	-2.17019	0.0328503
VTM2A	-4.93e-06	2.29e-06	-2.15875	0.033757
PGRP2	3.89e-06	1.81e-06	2.15481	0.0340747
CNTN3	-2.57e-05	1.2e-05	-2.14501	0.0348749
NXPH4	-1.25e-05	5.85e-06	-2.144	0.034958
MEGF9	-2.4e-05	1.12e-05	-2.14072	0.0352301
GOLI4	-1.91e-05	8.94e-06	-2.13539	0.0356761
DPP6	-1.55e-05	7.27e-06	-2.13457	0.0357454
ANGT	-2.06e-06	9.67e-07	-2.1334	0.0358446
CPLX2	-2.73e-05	1.29e-05	-2.12227	0.0370304
GUAD	-1e-05	4.73e-06	-2.11906	0.0370738
GPR37	-1.59e-05	7.53e-06	-2.11386	0.037604
NELL2	-2.31e-06	1.09e-06	-2.10847	0.0380057
NOTC2	-3.58e-05	1.7e-05	-2.10716	0.038122
CSPG2	-1.11e-05	5.28e-06	-2.10295	0.0384985
SEM3G	-1.33e-05	6.35e-06	-2.09765	0.0389778
ANT3	9.92e-07	4.74e-07	2.09144	0.0395456
CSPG5	-1.85e-05	8.85e-06	-2.08885	0.0397847
ACTN4	-2.96e-05	1.42e-05	-2.09132	0.0397967
CD048	-1.07e-05	5.12e-06	-2.08519	0.0401249
FIBB	1.25e-05	5.98e-06	2.08647	0.0403358
PRRT3	-1.74e-05	8.35e-06	-2.08174	0.0404466
CHIT1	1.26e-05	6.04e-06	2.08005	0.0409378
GALT6	-1.82e-05	8.75e-06	-2.07362	0.0412154
ASM3B	-1.45e-05	7e-06	-2.07361	0.0412163
X1433S	-1.64e-05	7.97e-06	-2.06168	0.0425272
AMD	-5.38e-06	2.62e-06	-2.05205	0.0433166
ITIH2	1.78e-06	8.69e-07	2.05316	0.043453
TARSH	2.76e-05	1.35e-05	2.04726	0.0437952
FHR1	7.41e-06	3.62e-06	2.0472	0.04384
TNR21	-1.41e-05	6.88e-06	-2.04612	0.0439099
CBLN1	-7.63e-06	3.73e-06	-2.0458	0.0439425
GFRA2	-1.03e-05	5.03e-06	-2.04213	0.0443134
PON1	4.49e-06	2.2e-06	2.04418	0.0444005
HGFA	7e-06	3.43e-06	2.03722	0.0448141
RL40.sp	-6.71e-06	3.3e-06	-2.03502	0.0451193
ZA2G	1.45e-06	7.12e-07	2.03294	0.0452551
NCAM1	-2.83e-06	1.39e-06	-2.03221	0.0453303
GPC1	-2.24e-05	1.1e-05	-2.02991	0.0455688
GSLG1	-1.8e-05	8.89e-06	-2.02838	0.0457281
ACYP2	-3.13e-05	1.55e-05	-2.02534	0.0460459
DNA2	-9.69e-06	4.79e-06	-2.0227	0.0463233
BASI	-3.52e-05	1.75e-05	-2.01602	0.0473322
NAGAB	-2.39e-05	1.19e-05	-2.01173	0.0474932
QPCT	-1.11e-05	5.54e-06	-2.01063	0.0476112
LGMN	-2.09e-05	1.04e-05	-2.01025	0.0476526
CO3	5.53e-07	2.76e-07	2.00673	0.0480335
CO8B	3.9e-06	1.94e-06	2.00505	0.0482169
CA2D2	-1.76e-05	8.78e-06	-2.0056	0.0482382
CADM2	-1.02e-05	5.08e-06	-2.0039	0.0483429
IGLL5	8.64e-06	4.32e-06	1.99954	0.0488216
KLK11	-1.15e-05	5.76e-06	-1.99871	0.0489131
SODE	-2.33e-06	1.16e-06	-1.99889	0.0489737
GGH	-1.27e-05	6.35e-06	-1.99557	0.049261
LRP11	-2.57e-05	1.29e-05	-1.99409	0.0494653
SMOC1	-1.8e-05	9.04e-06	-1.99343	0.0494995
CALM	-1.93e-05	9.68e-06	-1.99252	0.0496011
IPSP	8.1e-06	4.07e-06	1.99188	0.0496726
APOD	1.34e-06	6.75e-07	1.9799	0.0510284
CAH4	-1.43e-05	7.23e-06	-1.97976	0.0510444
CBG	2.67e-06	1.35e-06	1.97826	0.0512169
ENPP2	-1.59e-06	8.07e-07	-1.97402	0.0517061
OPCM	-5.56e-06	2.82e-06	-1.96779	0.0524725
HABP2	4.77e-06	2.43e-06	1.96003	0.0534313
IGHG1	4.55e-06	2.33e-06	1.95237	0.0542651
CBPQ	-1.19e-05	6.1e-06	-1.94911	0.0546607
MPRI	-2.35e-05	1.21e-05	-1.94435	0.0552401
C1QC	4.4e-06	2.27e-06	1.94198	0.0555315
GALT2	-1.64e-05	8.45e-06	-1.94043	0.0557225
F174A	-1.2e-05	6.17e-06	-1.94029	0.0557812
IGHG3	9.73e-06	5.02e-06	1.93768	0.0560631
EGFR	-3.77e-05	1.95e-05	-1.93692	0.0561578
CADM1	-8.51e-06	4.4e-06	-1.93376	0.056551
NUCB2	-2.77e-05	1.43e-05	-1.9317	0.0570753
POSTN	2.17e-05	1.13e-05	1.92724	0.0573704
EPHA4	-5.78e-06	3e-06	-1.9268	0.0574266
ESAM	-2.78e-05	1.44e-05	-1.92594	0.0575355
NCAM2	-5.07e-06	2.63e-06	-1.92597	0.0576163
DCD	-1.53e-05	7.95e-06	-1.91993	0.0583446
SAMP	6.95e-06	3.62e-06	1.92054	0.0586425
ITIH3	6.84e-06	3.57e-06	1.91581	0.0590536
SCN2B	-2.83e-05	1.48e-05	-1.90858	0.0601951
PTPRS	-1.17e-05	6.12e-06	-1.90484	0.0602646
MDGA1	-2.14e-05	1.13e-05	-1.89953	0.0609688
PIMT	-1.35e-05	7.09e-06	-1.89952	0.0609692
TICN1	-7.76e-06	4.09e-06	-1.89793	0.0611814
SPIT2	-1.52e-05	8e-06	-1.8966	0.0613598
DDR1	-1.19e-05	6.32e-06	-1.88808	0.0625098
CD9	-2.22e-05	1.18e-05	-1.88387	0.0632611
THRB	1.41e-06	7.51e-07	1.88141	0.0634221
SE6L1	-7.79e-06	4.14e-06	-1.87967	0.0636622
CAD13	-5.01e-06	2.67e-06	-1.8772	0.0640043
WFDC2	-1.52e-05	8.11e-06	-1.8752	0.0642825
NCHL1	-1.83e-06	9.77e-07	-1.87382	0.0644741
A2GL	1.99e-06	1.06e-06	1.87412	0.0645187
VSIG4	1.82e-05	9.71e-06	1.87263	0.064641
ANFC	-1.34e-05	7.18e-06	-1.87169	0.0647719
DDAH1	-2.41e-05	1.29e-05	-1.87087	0.0648878
GRN	-2.2e-05	1.18e-05	-1.86909	0.065137
LIRA2	-3.21e-05	1.72e-05	-1.86932	0.0651478
APOA4	1.05e-06	5.6e-07	1.86552	0.0656421
COL12	-1.35e-05	7.26e-06	-1.86039	0.0663723
C1QA	5.99e-06	3.23e-06	1.85627	0.0669638
GLU2B	-1.68e-05	9.03e-06	-1.85514	0.0671269
RGMB	-1.08e-05	5.84e-06	-1.84687	0.06833
CO8G	4.43e-06	2.41e-06	1.83979	0.0693734
RET4	2.84e-06	1.55e-06	1.83807	0.0697646
SIAT2	-9.13e-06	4.99e-06	-1.83133	0.0706395
ENPP6	-3.95e-05	2.16e-05	-1.8304	0.0709149
T132A	-6.86e-06	3.75e-06	-1.82837	0.0710858
LFNG	-2.41e-05	1.32e-05	-1.82788	0.0712044
PIANP	-6.43e-06	3.52e-06	-1.82581	0.0714748
NRP1	2.48e-05	1.36e-05	1.8229	0.0720086
NAR3	-1.15e-05	6.3e-06	-1.82147	0.072139
HSP77.sp	-2.67e-05	1.47e-05	-1.82129	0.0721662
RNT2	-7.02e-06	3.86e-06	-1.82091	0.0722238
NTRK3	-2.32e-05	1.27e-05	-1.82044	0.0725282
C1QT5	-1.68e-05	9.21e-06	-1.81881	0.0725464
APLP1	-1.59e-06	8.76e-07	-1.81835	0.0726177
WFDC3	9.86e-06	5.45e-06	1.81051	0.073836
SCUB2	-2.78e-05	1.53e-05	-1.80932	0.0740215
MA1A1	-1.65e-05	9.14e-06	-1.80546	0.0746288
CP046	7.77e-06	4.31e-06	1.80246	0.0751035
PLOD3	-2.32e-05	1.29e-05	-1.79945	0.075582
CHLE	-1.67e-05	9.3e-06	-1.79448	0.0763769
HEG1	-2.36e-05	1.32e-05	-1.79422	0.0764188
PRG4	9.03e-06	5.03e-06	1.79397	0.0765048
BASP1	-8.24e-06	4.6e-06	-1.79	0.0771006
SODC	-2.92e-06	1.63e-06	-1.78749	0.0775091
XYLT1	-1.37e-05	7.69e-06	-1.78494	0.0779238
COF1	-1.71e-05	9.58e-06	-1.78133	0.0787517
IBP6	1.9e-06	1.07e-06	1.77555	0.0794723
ITIH5	-1.07e-05	6.06e-06	-1.77432	0.0796767
HEP2	2.78e-06	1.57e-06	1.77415	0.0797063
EPHA5	-2.4e-05	1.35e-05	-1.773	0.0799426
NSG1	-1.24e-05	7.01e-06	-1.76133	0.0818649
RGMA	-9.02e-06	5.14e-06	-1.75423	0.0830818
AMY2B.sp	-3.54e-05	2.02e-05	-1.75336	0.0832767
CATO	-2.74e-05	1.57e-05	-1.74791	0.0841774
CH3L2	-8.8e-06	5.04e-06	-1.74588	0.084532
TR19L	-2.21e-05	1.27e-05	-1.74336	0.0849742
KCC2D	-1.84e-05	1.06e-05	-1.74302	0.0850333
CBPN	8.05e-06	4.63e-06	1.74015	0.0855393
NDRG2	-1.7e-05	9.79e-06	-1.73277	0.0868508
DKK3	-1.61e-06	9.29e-07	-1.73117	0.087137
CPVL	-1.06e-05	6.16e-06	-1.71894	0.0893535
CUTA	-5.36e-06	3.12e-06	-1.71765	0.0895892
GPX3	6.95e-06	4.05e-06	1.71744	0.0896286
PITH1	-2.64e-05	1.54e-05	-1.71682	0.0898345
AGRB3	-1.81e-05	1.05e-05	-1.71757	0.0898941
FMOD	-1.23e-05	7.21e-06	-1.71181	0.0906662
CYTC	-1.22e-06	7.13e-07	-1.7082	0.0913361
PTPRF	-1.42e-05	8.39e-06	-1.69174	0.0944476
NPC2	-2.7e-06	1.6e-06	-1.69131	0.0945289
PDIA3	-2.08e-05	1.23e-05	-1.69125	0.0946336
DIAC	-1.3e-05	7.72e-06	-1.68693	0.0953715
UFO	-1.08e-05	6.42e-06	-1.68611	0.0956708
CPXM2	-1.89e-05	1.12e-05	-1.68463	0.0959092
TYRO3	-1.95e-05	1.16e-05	-1.68424	0.0959382
ISLR2	-2.6e-05	1.55e-05	-1.6819	0.0964873
APOM	1.15e-05	6.85e-06	1.67862	0.097033
GLT16	-2.25e-05	1.34e-05	-1.6776	0.0971874
IDS	-9.91e-06	5.94e-06	-1.66821	0.0990428
WBP2	-1.86e-05	1.12e-05	-1.66576	0.0995307
IGSF8	-5.15e-06	3.13e-06	-1.64561	0.103626
ADA22	-3.8e-06	2.31e-06	-1.64405	0.103948
PROF1	1.38e-05	8.42e-06	1.64336	0.104091
SLIK1	-7.62e-06	4.65e-06	-1.639	0.104999
PTPRG	-1.25e-05	7.64e-06	-1.63197	0.106521
CNTN6	-1.16e-05	7.15e-06	-1.62894	0.107116
LAMP2	-1.19e-05	7.29e-06	-1.62722	0.107482
VTDB	5.59e-07	3.45e-07	1.62377	0.108217
TETN	-2.93e-06	1.81e-06	-1.61661	0.109758
SEZ6	-3.67e-06	2.29e-06	-1.6005	0.113286
MXRA8	4.2e-06	2.63e-06	1.5996	0.113487
TSP2	-1.17e-05	7.31e-06	-1.59822	0.113794
KAIN	3.19e-06	2e-06	1.59312	0.114934
CD81	-1.33e-05	8.38e-06	-1.59056	0.115511
G6PI	-2.43e-05	1.53e-05	-1.58567	0.116809
SQSTM	-2.34e-05	1.48e-05	-1.58052	0.117837
KLKB1	3.59e-06	2.27e-06	1.58044	0.117904
CALL5	-1.52e-05	9.63e-06	-1.57867	0.118357
SORT	-1.64e-05	1.04e-05	-1.57725	0.118541
LBP	8.85e-06	5.63e-06	1.57085	0.120166
AFAM	1.2e-06	7.63e-07	1.56835	0.120954
B4GA1	-1.75e-06	1.12e-06	-1.56459	0.121483
PCDH7	-2.23e-05	1.43e-05	-1.56414	0.121591
PTPRD	-1.06e-05	6.81e-06	-1.56413	0.121592
X3BP2	-7.39e-06	4.74e-06	-1.5596	0.122659
FGFR2	-8.55e-06	5.49e-06	-1.55897	0.122808
NPDC1	-9.07e-06	5.82e-06	-1.55818	0.122997
COEA1	-2.23e-05	1.43e-05	-1.55397	0.123997
ICAM5	-7.25e-06	4.67e-06	-1.55296	0.124237
STX10	2.82e-05	1.82e-05	1.55223	0.124413
VCAM1	1.23e-05	7.95e-06	1.55101	0.124703
FETUB	6.72e-06	4.33e-06	1.55037	0.124857
LSAMP	-3.32e-06	2.15e-06	-1.54434	0.126309
CALR	-8.05e-06	5.23e-06	-1.53974	0.127428
BMP6	4.59e-05	2.99e-05	1.53549	0.128514
CO6	3.33e-06	2.17e-06	1.53268	0.129203
CBPB2	5.11e-06	3.34e-06	1.53027	0.129752
H6ST3	-1.61e-05	1.05e-05	-1.5293	0.129991
X7B2	-3.05e-06	2e-06	-1.52886	0.130243
PCDH1	-9.78e-06	6.43e-06	-1.52127	0.131992
FBLN7	-2.06e-05	1.35e-05	-1.52001	0.13245
CO8A	3.67e-06	2.42e-06	1.51942	0.132503
NRX3B	-1.18e-05	7.8e-06	-1.51837	0.132722
F19A5	-6.79e-06	4.48e-06	-1.51566	0.133405
IBP5	-1.02e-05	6.76e-06	-1.50982	0.134886
EFNA5	-1.43e-05	9.45e-06	-1.5103	0.135007
CYC	-1.37e-05	9.14e-06	-1.50186	0.136928
APOE	-5.08e-07	3.39e-07	-1.50137	0.137056
NTNG1	-2.51e-05	1.67e-05	-1.49645	0.138472
YB043	-1.61e-05	1.08e-05	-1.49176	0.139795
CO4B	5.72e-07	3.85e-07	1.48381	0.141648
FBLN3	-2.02e-06	1.36e-06	-1.47984	0.142703
NOV	-4.4e-06	2.98e-06	-1.4794	0.142866
PGCA	-1.33e-05	9.02e-06	-1.47897	0.142934
LFG2	-8.97e-06	6.09e-06	-1.47432	0.144177
FGFR3	-1.69e-05	1.14e-05	-1.47266	0.144625
FAM3C	-2.66e-06	1.81e-06	-1.47241	0.144693
CALU	-2.83e-05	1.93e-05	-1.46678	0.146261
VTM2B	-1.27e-05	8.68e-06	-1.46557	0.146544
CATS	-1.17e-05	8.01e-06	-1.46379	0.147028
PDGFB	-1.09e-05	7.45e-06	-1.46319	0.147193
LYOX	2.85e-05	1.95e-05	1.45929	0.148259
CHRD	-1.87e-05	1.29e-05	-1.45147	0.150419
SE1L1	-1.93e-05	1.33e-05	-1.44951	0.150962
SULF2	-9.8e-06	6.81e-06	-1.43841	0.154078
GELS	1.19e-06	8.27e-07	1.43496	0.155057
LAMP1	-1.53e-05	1.07e-05	-1.43251	0.1558
FA20C	-2.46e-05	1.74e-05	-1.41263	0.161504
GDIA	-1.49e-05	1.06e-05	-1.40171	0.164729
PROP	9.04e-06	6.46e-06	1.40005	0.165366
LAMA5	-1.59e-05	1.14e-05	-1.3965	0.166286
SGCE	-1.46e-05	1.05e-05	-1.39422	0.166972
FETUA	7.2e-07	5.16e-07	1.39353	0.167179
CBPB1	-1.57e-05	1.12e-05	-1.39338	0.167226
ASM3A	-2.24e-05	1.61e-05	-1.39279	0.167641
PEBP4	-3.2e-06	2.31e-06	-1.38976	0.168317
ALDOC	-4.82e-06	3.47e-06	-1.38926	0.168471
GANAB	-1.93e-05	1.39e-05	-1.38522	0.169697
CD248	-2.49e-05	1.8e-05	-1.38047	0.171148
FUCO2	-3.69e-06	2.68e-06	-1.37698	0.172311
KPYM	-3.44e-06	2.5e-06	-1.37574	0.172604
PRDX1	-2.23e-05	1.62e-05	-1.37559	0.172836
CPN2	4.02e-06	2.94e-06	1.3682	0.175082
S39AA	-1.57e-05	1.15e-05	-1.36481	0.176003
FABP5	2.27e-05	1.67e-05	1.36004	0.177637
AJAP1	-1.2e-05	8.81e-06	-1.35618	0.17872
LUM	2.88e-06	2.13e-06	1.35525	0.179013
IDD	-1.7e-05	1.26e-05	-1.35048	0.180532
SEM3B	-1.22e-05	9.08e-06	-1.34001	0.183898
FAT2	-2.01e-06	1.5e-06	-1.33632	0.185096
ADEC1	-1.73e-05	1.3e-05	-1.33544	0.185383
CADM3	-3.89e-06	2.91e-06	-1.3346	0.185658
OMD	-8.49e-06	6.37e-06	-1.33391	0.185881
COTL1	1.19e-05	8.94e-06	1.33354	0.186286
SH3L1	-1.69e-05	1.27e-05	-1.33064	0.187088
DAG1	-4.86e-06	3.66e-06	-1.32849	0.187657
LTBP4	-7.84e-06	5.91e-06	-1.32643	0.188334
PVRL1	-1.18e-05	8.94e-06	-1.32465	0.188925
X1C12.sp	-7.35e-06	5.55e-06	-1.32511	0.189158
A2MG	5.81e-06	4.39e-06	1.32272	0.189562
SIA7A	-3.05e-05	2.31e-05	-1.3217	0.1899
PDXL2	-9.36e-06	7.1e-06	-1.31857	0.190941
GDF8	-1.57e-05	1.19e-05	-1.31295	0.192818
CSTN3	-4.68e-06	3.57e-06	-1.31072	0.193568
FGFR1	-6.73e-06	5.17e-06	-1.30274	0.196267
PENK	-3.04e-06	2.34e-06	-1.30172	0.196614
CERU	5.93e-07	4.56e-07	1.30192	0.196874
PCDGM	-1.26e-05	9.73e-06	-1.29978	0.197554
SAP3	-3.07e-06	2.36e-06	-1.2987	0.197645
MARCS	-1.27e-05	9.78e-06	-1.29669	0.198331
CADM4	-5.41e-06	4.18e-06	-1.29485	0.198962
MIF	-1.66e-05	1.29e-05	-1.29403	0.199244
RNAS6	-1.29e-05	1e-05	-1.2929	0.199814
B3GN2	-1.71e-05	1.32e-05	-1.29039	0.200498
PTPRK	-2.28e-05	1.77e-05	-1.28592	0.202047
UCHL1	-2.39e-05	1.87e-05	-1.27964	0.204235
PCDC2	-7.3e-06	5.73e-06	-1.27371	0.206323
NEC2	-1.43e-05	1.13e-05	-1.26719	0.208906
SORC1	-1.14e-05	8.98e-06	-1.26597	0.209066
LAMC1	-8.93e-06	7.07e-06	-1.26226	0.21039
ANXA2.sp	-1.62e-05	1.29e-05	-1.26215	0.21043
FBLN1	-1.81e-06	1.44e-06	-1.25984	0.211259
PRRT2	-1.33e-05	1.06e-05	-1.25692	0.212307
PLSL	9e-06	7.18e-06	1.25374	0.213455
SHSA7	-1.65e-05	1.32e-05	-1.25186	0.214136
NTF2	-1.91e-05	1.53e-05	-1.25159	0.214279
PDIA1	-2.69e-05	2.16e-05	-1.24357	0.217381
KIT	-7.21e-06	5.8e-06	-1.24251	0.217549
PILRB	-8.4e-06	6.77e-06	-1.24107	0.218209
UNC5C	-2.23e-05	1.8e-05	-1.23824	0.21934
PEDF	-1.07e-06	8.65e-07	-1.23305	0.221037
SKP1	-2.48e-05	2.01e-05	-1.23213	0.221465
EFC14	-1.19e-05	9.72e-06	-1.22803	0.222909
CHSTA	-2.05e-05	1.67e-05	-1.22446	0.224283
GILT	-1.59e-05	1.3e-05	-1.22256	0.225226
EXTL2	-8.41e-06	6.89e-06	-1.2213	0.225429
GP158	-1.06e-05	8.66e-06	-1.21948	0.226116
CAB45	-1.1e-05	9e-06	-1.21815	0.226617
LTBP2	6.23e-06	5.15e-06	1.20936	0.229958
CADH2	-3.42e-06	2.83e-06	-1.20651	0.231048
EFNB3	-1.78e-05	1.47e-05	-1.20657	0.231339
DHPR	-5.56e-06	4.62e-06	-1.20263	0.232541
LAMB1	-1.12e-05	9.31e-06	-1.20131	0.233049
SODM	-7.5e-06	6.25e-06	-1.20022	0.233467
C1QT3	-1.2e-05	1e-05	-1.19482	0.235562
CO4A	2e-06	1.68e-06	1.19236	0.236518
HECAM	-1.61e-05	1.35e-05	-1.18848	0.238251
PTGDS	-5.37e-07	4.53e-07	-1.18668	0.238741
NNRE	-1.78e-05	1.5e-05	-1.18465	0.239538
IGSF1	-1.56e-05	1.32e-05	-1.17953	0.24164
CAH10	-1.89e-05	1.6e-05	-1.17802	0.242463
AGRIN	-6.77e-06	5.75e-06	-1.17705	0.242541
MGAT1	-1.18e-05	1.01e-05	-1.16926	0.245645
CO6A3	7.55e-06	6.46e-06	1.1691	0.24571
NEUG	-1.65e-05	1.42e-05	-1.16716	0.246489
S10A8	-1.04e-05	8.9e-06	-1.16656	0.247085
FSTL1	-4.59e-06	3.94e-06	-1.16487	0.247408
APOB	1.6e-06	1.38e-06	1.1632	0.248162
S10A6	-1.47e-05	1.27e-05	-1.15946	0.249718
CALCA.sp	1.67e-05	1.44e-05	1.158	0.250226
IGHG2	5.19e-06	4.49e-06	1.15659	0.250758
C1R	2.72e-06	2.35e-06	1.15456	0.251585
GAS6	-9.51e-06	8.24e-06	-1.15463	0.251766
RNAS1	-1.61e-06	1.4e-06	-1.15176	0.252726
SEPP1	7.2e-06	6.27e-06	1.14761	0.254426
LAMB2	-9.09e-06	7.92e-06	-1.14749	0.254474
VWF	8.69e-06	7.63e-06	1.13927	0.257869
HTRA1	-8.3e-06	7.31e-06	-1.13628	0.259109
VAS1	-5.06e-06	4.45e-06	-1.13532	0.259589
CL049	-1.64e-05	1.45e-05	-1.13167	0.261032
YIPF3	-9.63e-06	8.51e-06	-1.13135	0.261165
C163A	4.09e-06	3.62e-06	1.13002	0.261723
CALY	-1.36e-05	1.21e-05	-1.11792	0.266828
TSP4	1.37e-05	1.24e-05	1.10718	0.271414
ERAP1	9.15e-06	8.35e-06	1.09521	0.276591
CRLD1	-2.42e-05	2.21e-05	-1.09479	0.276895
CATF	-1.14e-05	1.05e-05	-1.09389	0.277169
MUC18	-2.92e-06	2.68e-06	-1.08996	0.278883
DDX43	-1.46e-05	1.34e-05	-1.08894	0.279332
VASN	-1.21e-05	1.11e-05	-1.08768	0.279886
PLD4	-8.49e-06	7.81e-06	-1.08703	0.28017
PGRC1	-1.51e-05	1.39e-05	-1.08532	0.280923
MSLN	-1.02e-05	9.37e-06	-1.08588	0.280963
GALT7	-9.92e-06	9.17e-06	-1.08152	0.282597
IBP4	4.57e-06	4.26e-06	1.07073	0.287396
UTER	6.33e-06	5.94e-06	1.06657	0.289337
CASC4	-1.96e-05	1.84e-05	-1.06605	0.28965
CSF1	-5.42e-06	5.09e-06	-1.06434	0.290259
CART	-1.35e-05	1.27e-05	-1.06033	0.292072
DSG1	-1.04e-05	9.8e-06	-1.05933	0.292522
PRVA	-4.22e-06	3.99e-06	-1.05638	0.293859
TF3C3	-1.18e-05	1.12e-05	-1.05315	0.295331
FA69C	-1.51e-05	1.44e-05	-1.05112	0.296367
SCRG1	-4.28e-06	4.07e-06	-1.05116	0.296558
GSTO1	-1.04e-05	9.87e-06	-1.04958	0.296956
JAG1	-1.75e-05	1.67e-05	-1.0464	0.298413
ATS8	-2.56e-05	2.45e-05	-1.04504	0.299232
IGF1	1.05e-05	1e-05	1.04373	0.299641
CBPD	-2.29e-05	2.21e-05	-1.03609	0.303204
SIG14.sp	8.65e-06	8.37e-06	1.0336	0.304324
LUZP2	-2.06e-05	2e-05	-1.03001	0.306032
PROS	3.53e-06	3.44e-06	1.02697	0.307418
IMPA3	-4.71e-06	4.61e-06	-1.0235	0.309044
SEM4D	-1.56e-05	1.52e-05	-1.02313	0.309255
DYH17	-1.07e-05	1.05e-05	-1.02156	0.309957
ATRN	3.63e-06	3.6e-06	1.01045	0.315215
IGKC	3.51e-06	3.48e-06	1.01045	0.315218
FLNA	-6.62e-06	6.58e-06	-1.00677	0.316969
CCL14	9.76e-06	9.7e-06	1.00675	0.316982
ILEU	1.43e-05	1.42e-05	1.00664	0.317032
LG3BP	-2.12e-06	2.1e-06	-1.00636	0.317166
FHR2	4.38e-06	4.36e-06	1.00465	0.317985
CTGF	-7.82e-06	7.83e-06	-0.997943	0.321208
LYVE1	6.45e-06	6.47e-06	0.997343	0.321497
CALX	-1.77e-05	1.78e-05	-0.995302	0.322667
FSTL5	-1.02e-05	1.03e-05	-0.992614	0.323891
SERC	-1.54e-05	1.55e-05	-0.990091	0.325007
TRFE	4.17e-07	4.21e-07	0.989998	0.325276
COLA1	-2.22e-05	2.24e-05	-0.989212	0.325469
CSF1R	-3.8e-06	3.85e-06	-0.988077	0.325986
GALT1	-1.42e-05	1.44e-05	-0.988145	0.325988
TIMP1	2.54e-06	2.58e-06	0.985267	0.327357
CATZ	-6.18e-06	6.31e-06	-0.979277	0.33055
SLIT1	-3.1e-06	3.17e-06	-0.978322	0.330758
CCKN	-6.81e-06	6.96e-06	-0.977892	0.330969
MRC1	6.2e-06	6.36e-06	0.976046	0.331878
CD14	2.39e-06	2.45e-06	0.975159	0.332315
LPD6B	-1.35e-05	1.39e-05	-0.970139	0.334976
TMM25	-1.66e-05	1.71e-05	-0.96962	0.335087
GLT18	-1.1e-05	1.14e-05	-0.967224	0.336311
LAIR1	-1.37e-05	1.41e-05	-0.967432	0.336438
CA2D3	-8.22e-06	8.52e-06	-0.964957	0.33737
TMPS5	-1.22e-05	1.27e-05	-0.960351	0.339702
MOG	-5.01e-06	5.28e-06	-0.948778	0.345488
LYAM1	9.23e-06	9.76e-06	0.945976	0.34694
VNN1	1.16e-05	1.24e-05	0.940381	0.349889
APOC1	3.78e-06	4.05e-06	0.933422	0.353343
TIMP2	-4.33e-06	4.65e-06	-0.931074	0.354515
EZRI	-1.62e-05	1.74e-05	-0.930289	0.35502
CH3L1	-1.54e-06	1.66e-06	-0.9292	0.35548
MFGM	-9.65e-06	1.04e-05	-0.927178	0.356522
MA2A1	1.33e-05	1.44e-05	0.92246	0.358962
LFA3	-1.48e-05	1.61e-05	-0.919398	0.360758
X4F2	1.11e-05	1.21e-05	0.917757	0.361405
CBLN2	1.19e-05	1.3e-05	0.916176	0.362435
COIA1	5.3e-06	5.79e-06	0.915709	0.362472
COFA1	9.52e-06	1.04e-05	0.913525	0.363613
HG2A	-6.85e-06	7.53e-06	-0.909896	0.365512
IBP3	1.08e-05	1.19e-05	0.907572	0.366764
SCUB1	2.42e-05	2.67e-05	0.906517	0.36749
SEM4B	-6.94e-06	7.68e-06	-0.904357	0.368423
K0319	-1.17e-05	1.31e-05	-0.896654	0.372528
LDHB	-3.19e-06	3.57e-06	-0.892548	0.37468
CALB1	-5.59e-06	6.28e-06	-0.890038	0.376018
NPY	-1.03e-05	1.17e-05	-0.884027	0.379266
WSCD1	-1.71e-05	1.94e-05	-0.882298	0.380164
CADH8	-9.25e-06	1.05e-05	-0.879508	0.381665
TICN3	-8.27e-06	9.45e-06	-0.874676	0.384369
ITM2B	-4.72e-06	5.42e-06	-0.871853	0.385803
LEG1	1.04e-05	1.19e-05	0.871292	0.386202
DESP	6.76e-06	7.8e-06	0.867216	0.388354
FOLR1	-5.77e-06	6.65e-06	-0.866802	0.38855
CO3A1	-7.41e-06	8.6e-06	-0.861739	0.391314
AP2B1	-7.55e-06	8.8e-06	-0.85824	0.393232
BTD	5e-06	5.86e-06	0.853293	0.396045
CRIS3	5.17e-06	6.08e-06	0.849455	0.398071
PLOD1	-7.52e-06	9.01e-06	-0.834878	0.406183
DEF3.sp	9.55e-06	1.15e-05	0.830466	0.40881
MYDGF	-5.24e-06	6.34e-06	-0.827196	0.410498
ADML	1.63e-05	1.97e-05	0.827226	0.41051
DSG2	1.32e-05	1.6e-05	0.825434	0.41158
PLXB1	-1.49e-05	1.83e-05	-0.814789	0.417525
RTBDN	-9.09e-06	1.12e-05	-0.813365	0.418336
PEBP1	-2.17e-06	2.68e-06	-0.809175	0.420728
BAI1	-4.04e-06	5.07e-06	-0.797011	0.427719
CSPG4	-1.32e-05	1.68e-05	-0.789673	0.431969
ATS4	-3.96e-06	5.02e-06	-0.789239	0.432221
ANXA5	-1.21e-05	1.54e-05	-0.785441	0.434431
PPN	-5.5e-06	7.02e-06	-0.783468	0.435695
VWC2	-4.46e-06	5.7e-06	-0.78175	0.436586
GMFB	1.18e-05	1.51e-05	0.781116	0.437161
CATB	-3.46e-06	4.43e-06	-0.780123	0.437592
CEMIP	9.27e-06	1.2e-05	0.771692	0.442488
HAVR2	-1.02e-05	1.33e-05	-0.769304	0.443897
GCNT1	-5.52e-06	7.2e-06	-0.766595	0.445498
TTHY	1.12e-07	1.47e-07	0.762531	0.447905
FRIH	-8.68e-06	1.14e-05	-0.761156	0.448721
LY6H	-2.63e-06	3.47e-06	-0.760192	0.449294
MATN2	-1.89e-05	2.5e-05	-0.757561	0.450859
EPHA7	-9.24e-06	1.22e-05	-0.756145	0.451703
PPIC	-1.04e-05	1.38e-05	-0.752197	0.454061
OAF	1.22e-05	1.63e-05	0.750571	0.455033
F19A2	-6.69e-06	8.95e-06	-0.747191	0.45706
ADA23	-7.42e-06	9.94e-06	-0.746396	0.457537
SH3L3	-1.08e-05	1.45e-05	-0.745321	0.458183
ENDD1	-3.69e-06	4.96e-06	-0.744047	0.458949
KV303	-7.16e-06	9.63e-06	-0.743517	0.459347
COCA1	1.52e-05	2.06e-05	0.739394	0.461976
RNAS4	4.07e-06	5.53e-06	0.736528	0.463486
CD320	-1.55e-05	2.11e-05	-0.732281	0.46606
GDN	-8.79e-06	1.2e-05	-0.730465	0.467267
LMAN2	3.53e-06	4.86e-06	0.72663	0.469497
BAMBI	-7.22e-06	1e-05	-0.718536	0.474469
SNED1	7.26e-06	1.01e-05	0.718114	0.474703
IDHC	-1.4e-05	1.99e-05	-0.705536	0.482452
MFAP5	8.72e-06	1.24e-05	0.703603	0.483649
PCDH8	-6.7e-06	9.52e-06	-0.70357	0.483669
PRS23	-1.15e-05	1.65e-05	-0.700624	0.485497
PARK7	6.26e-06	9.02e-06	0.693394	0.490046
ALDOA	-2.12e-06	3.06e-06	-0.692024	0.490854
AUGN	-2.53e-06	3.66e-06	-0.690949	0.491549
TRY3	1.03e-05	1.5e-05	0.690773	0.491733
SHBG	-2.75e-06	3.98e-06	-0.689534	0.492508
IGF2	1.54e-06	2.25e-06	0.684018	0.495869
ICAM1	1.43e-05	2.1e-05	0.68186	0.497249
CD44	2.46e-06	3.63e-06	0.678455	0.499371
ENOA	-4.91e-06	7.28e-06	-0.674346	0.501965
C99L2	-3.6e-06	5.35e-06	-0.673542	0.502474
CSMD2	-1.67e-05	2.48e-05	-0.672615	0.503155
TGBR3	-6.94e-06	1.03e-05	-0.671302	0.503892
ICOSL	-6.13e-06	9.23e-06	-0.663639	0.508761
CAD15	-3.83e-06	5.78e-06	-0.662527	0.509469
QSOX1	-5.13e-06	7.75e-06	-0.662377	0.509565
X1433E	-1.08e-05	1.64e-05	-0.661371	0.510323
ISK1	6.73e-06	1.02e-05	0.659421	0.511543
RCN1	6.6e-06	1e-05	0.656612	0.513315
NEUM	-3.18e-06	4.94e-06	-0.64374	0.521519
FINC	3.08e-06	4.82e-06	0.639691	0.524135
PGK1	-5.11e-06	8.03e-06	-0.636955	0.525907
EPHB6	-6.52e-06	1.05e-05	-0.62315	0.534916
RD23B	-1.03e-05	1.66e-05	-0.621195	0.536216
FBN1	-4.28e-06	6.92e-06	-0.618812	0.537735
CNDP1	-5.68e-07	9.2e-07	-0.617522	0.538581
MOES	5.25e-06	8.55e-06	0.613995	0.54096
PVR	-4.92e-06	8.05e-06	-0.610814	0.542992
IBP2	1.35e-06	2.22e-06	0.607836	0.544956
FA12	1.45e-06	2.39e-06	0.607474	0.545215
TREM2	-5.46e-06	8.99e-06	-0.606989	0.545515
A4GAT	-1.47e-05	2.44e-05	-0.603877	0.547748
ACV1B	-7.27e-06	1.21e-05	-0.600453	0.549968
PROC	-5.41e-06	9.05e-06	-0.598084	0.551413
EPHAA	8.15e-06	1.38e-05	0.591479	0.555827
CO1A2	-2.65e-06	4.5e-06	-0.589236	0.557304
RARR2	3.07e-06	5.23e-06	0.586822	0.558916
MARCO	5.15e-06	8.81e-06	0.585057	0.560096
QSOX2	7.88e-06	1.35e-05	0.583564	0.561116
LAMA2	-3.62e-06	6.25e-06	-0.579433	0.563866
SRCRL	6.07e-06	1.05e-05	0.579125	0.564073
ADA10	-1.32e-05	2.3e-05	-0.577042	0.565492
TYB4	1.7e-06	2.96e-06	0.574838	0.566956
DNJC3	-1.84e-05	3.22e-05	-0.572069	0.568963
FLNC	-1.1e-05	1.92e-05	-0.571074	0.569591
HSP7C	-7.79e-06	1.36e-05	-0.570422	0.569932
CYTM	-4.86e-06	8.55e-06	-0.568724	0.571079
SUSD5 +1h	-2.3e-06	4.07e-06	-0.565109	0.573581
FA11	8.61e-06	1.53e-05	0.564081	0.574382
GLT10	6.88e-06	1.23e-05	0.558089	0.578304
X1433Z	-4.8e-06	8.68e-06	-0.552963	0.581775
MINP1	-3.89e-06	7.1e-06	-0.548252	0.585009
CATH	-1.97e-06	3.64e-06	-0.540285	0.590447
RENR	-7.12e-06	1.32e-05	-0.537625	0.59231
CADH7	-9.29e-06	1.73e-05	-0.536207	0.593322
PLTP	-1.33e-06	2.5e-06	-0.533259	0.595279
CAD11	3.15e-06	5.93e-06	0.530852	0.596939
BGH3	-2.86e-06	5.44e-06	-0.52588	0.600374
DPP8	3.94e-06	7.49e-06	0.525867	0.600473
FGFP2	-4.73e-06	9.01e-06	-0.525012	0.600974
NOE1	-1.14e-05	2.18e-05	-0.524023	0.601659
DAF	-3.14e-06	6.02e-06	-0.520791	0.603899
VMO1	1.08e-05	2.1e-05	0.51495	0.608102
OSTP	-3.68e-07	7.16e-07	-0.514455	0.608301
SFRP3	-5.1e-06	9.97e-06	-0.511882	0.610093
LV302	-2.36e-06	4.65e-06	-0.50838	0.612535
PCP4	-7.89e-06	1.55e-05	-0.508076	0.612764
ISLR	4.24e-06	8.36e-06	0.507327	0.613271
ACTS.sp	-6.61e-06	1.31e-05	-0.505513	0.614538
MENT	1.27e-05	2.51e-05	0.504235	0.615465
SORC2	-4.62e-06	9.27e-06	-0.498744	0.619279
ADAM9	-8.25e-06	1.66e-05	-0.49729	0.6203
PGAM1	-4.42e-06	8.97e-06	-0.492734	0.623502
PGBM	1.69e-06	3.44e-06	0.492482	0.623679
THIO	-5.04e-06	1.04e-05	-0.486642	0.627795
CRAC1	-1.28e-06	2.66e-06	-0.479342	0.632956
PMGT1	-2.95e-06	6.16e-06	-0.479166	0.633081
BT2A1.sp	-5.64e-06	1.18e-05	-0.478878	0.633365
MERTK	8.59e-06	1.8e-05	0.477389	0.63434
X1433B	-5.09e-06	1.08e-05	-0.47207	0.638116
LSR	-5.87e-06	1.27e-05	-0.462204	0.645145
GSTP1	5.35e-06	1.17e-05	0.458044	0.648118
DSC2	-5.13e-06	1.12e-05	-0.456383	0.649307
CECR1	3.64e-06	8.01e-06	0.454703	0.65051
HPRT	7.75e-06	1.71e-05	0.454606	0.650579
NENF	8.23e-06	1.81e-05	0.454233	0.650891
EPHB2	5.95e-06	1.31e-05	0.453778	0.651173
CP089	-2.79e-06	6.14e-06	-0.45341	0.651436
PCOC1	-1.43e-06	3.16e-06	-0.452699	0.651947
MYOC	-3.85e-06	8.63e-06	-0.446416	0.656473
MA1C1	4.46e-06	1e-05	0.446269	0.656565
RNAS2	4.58e-06	1.06e-05	0.432928	0.66619
WFDC1	7.25e-06	1.67e-05	0.432945	0.666265
FBLN5	3e-06	7e-06	0.428518	0.669384
MLEC	-5.97e-06	1.41e-05	-0.422991	0.673396
ECM1	1.23e-06	2.96e-06	0.414405	0.679646
PDGFA	-4.74e-06	1.15e-05	-0.411559	0.681724
SHSA6	-1.27e-06	3.09e-06	-0.410506	0.682492
TKT	-6.44e-06	1.6e-05	-0.40166	0.688967
SBSN	-3.96e-06	9.89e-06	-0.399903	0.690255
PEPD	5.78e-06	1.46e-05	0.395619	0.693401
STC2	3.1e-06	7.9e-06	0.392221	0.6959
LTBP3	-9.56e-06	2.47e-05	-0.386928	0.699812
DSC1	-4.58e-06	1.2e-05	-0.383092	0.702694
ENPP5	4.4e-06	1.17e-05	0.3774	0.706852
BST1	5.03e-06	1.33e-05	0.377028	0.707138
AHNK	-3.14e-06	8.4e-06	-0.373465	0.709766
MA2A2	-1.49e-06	4e-06	-0.372841	0.710229
FGL2	-4.04e-06	1.09e-05	-0.372435	0.71053
MGP	2.8e-06	7.54e-06	0.371584	0.711149
EPCR	4.41e-06	1.2e-05	0.367742	0.714002
ODO2	8.36e-06	2.27e-05	0.367815	0.71402
CLMP	-6.45e-06	1.76e-05	-0.366341	0.715043
CLUS	2.51e-07	6.96e-07	0.360416	0.719452
DLDH	-5.92e-06	1.67e-05	-0.355009	0.723541
PXDC2	-1.57e-06	4.46e-06	-0.351459	0.726204
TRRAP	9.39e-07	2.7e-06	0.348411	0.728458
PPIA	-3.56e-06	1.02e-05	-0.3481	0.728646
CAD18	-9.77e-07	2.82e-06	-0.346303	0.729992
FZD2.sp	-6.4e-06	1.87e-05	-0.342748	0.732759
HSPB1	-4.43e-06	1.31e-05	-0.339703	0.734938
EFNB1	3.77e-06	1.11e-05	0.338762	0.735645
ABHEA	-8.8e-06	2.6e-05	-0.338449	0.735911
PCD10	3.86e-06	1.15e-05	0.336223	0.737551
CRDL1	4.21e-06	1.26e-05	0.333946	0.739262
PTN	-1.34e-06	4.1e-06	-0.328388	0.743445
UK114	-5.94e-06	1.81e-05	-0.327052	0.744516
MMP2	1.8e-06	5.58e-06	0.322615	0.747798
FKB1A	6.72e-06	2.09e-05	0.321654	0.748524
PROZ	1.98e-06	6.2e-06	0.319893	0.749854
FRS1L	-2.01e-06	6.27e-06	-0.319694	0.750004
LTBP1	2.8e-06	8.79e-06	0.318586	0.750841
TAGL	-1.27e-06	3.98e-06	-0.318352	0.751018
BCAM	-4.8e-06	1.51e-05	-0.318054	0.751243
MFAP4	7.19e-07	2.27e-06	0.316807	0.752185
DYL2.sp	-4.07e-06	1.29e-05	-0.316365	0.75253
COCH	-1.66e-06	5.24e-06	-0.3163	0.752569
MIA	2.23e-06	7.05e-06	0.315595	0.753102
CYTA	-3.02e-06	9.6e-06	-0.314964	0.753579
LAYN	-4.58e-06	1.46e-05	-0.313234	0.754888
GLDN	-2.17e-06	6.96e-06	-0.311576	0.756144
PRAP1	-1.49e-06	4.81e-06	-0.310234	0.757161
X2B14.sp	-3.77e-06	1.23e-05	-0.306054	0.76033
GFRA1	1.77e-06	5.8e-06	0.305337	0.760874
S38AA	4.63e-06	1.53e-05	0.301457	0.76382
PGFRB	3.88e-06	1.29e-05	0.300174	0.764795
NBL1	-1.47e-06	4.91e-06	-0.299431	0.76536
TALDO	-5.21e-06	1.74e-05	-0.299144	0.765587
B2MG	-1.29e-07	4.39e-07	-0.294037	0.769464
IGHG4	-2.86e-06	9.82e-06	-0.291116	0.771698
FABPH	-4.84e-06	1.68e-05	-0.288776	0.773473
LMAN1	-4.39e-06	1.52e-05	-0.288284	0.773866
GNAS3	-3.46e-06	1.2e-05	-0.287746	0.774258
ADA28	7.21e-06	2.51e-05	0.286985	0.774915
TGON2	-1.17e-06	4.07e-06	-0.286532	0.775185
CXL16	2.54e-06	8.89e-06	0.286087	0.775525
ECM2	-1.79e-06	6.41e-06	-0.27943	0.78061
NID2	2.72e-06	9.74e-06	0.279139	0.780841
C1S	8.4e-07	3.1e-06	0.271186	0.786993
FSTL3	-2.29e-06	8.46e-06	-0.270825	0.787198
LDHA	2.58e-06	9.62e-06	0.267813	0.789508
NSF	-2.41e-06	9.14e-06	-0.263869	0.792568
NOTC3	-5.31e-06	2.04e-05	-0.260004	0.795505
CADH6	-3.21e-06	1.24e-05	-0.259431	0.795945
VWA1	-5.62e-06	2.18e-05	-0.257962	0.797075
GNPTG	-2.41e-06	9.42e-06	-0.25575	0.798776
NRP2	-4.04e-06	1.59e-05	-0.253853	0.800237
COGA1	4.64e-06	1.84e-05	0.251344	0.802169
HPLN4	-3.19e-06	1.28e-05	-0.248465	0.804388
MIME	-5.55e-07	2.24e-06	-0.247588	0.805065
NEU1	-2.72e-06	1.14e-05	-0.238828	0.811828
MMRN2	3.21e-06	1.35e-05	0.236799	0.813396
SDF1	5.19e-06	2.21e-05	0.235009	0.814826
FBLN4	2.09e-06	8.94e-06	0.234157	0.81544
ACTB	8.85e-07	3.91e-06	0.226486	0.82138
FSCN1	3.72e-06	1.65e-05	0.225514	0.822148
TM108	-3.83e-06	1.73e-05	-0.221438	0.825295
PDIA4	-3.68e-06	1.69e-05	-0.218231	0.827812
CATC	-1.81e-06	8.55e-06	-0.211676	0.832879
PAG15	-3.49e-06	1.65e-05	-0.211456	0.83305
SYUG	-2.58e-06	1.25e-05	-0.206632	0.836843
MANS1	2.78e-06	1.4e-05	0.19845	0.843178
MCFD2	-1.16e-06	5.98e-06	-0.194104	0.846569
CRYAB	2.97e-06	1.54e-05	0.193308	0.847214
STC1	-3.02e-06	1.68e-05	-0.180055	0.857549
PCSK9	3.03e-06	1.68e-05	0.179944	0.85764
NID1	1.62e-06	9.04e-06	0.179671	0.857849
ALS	4.92e-07	2.78e-06	0.176723	0.860157
MA2B2	1.72e-06	9.81e-06	0.175066	0.861494
CTHR1	3.69e-06	2.16e-05	0.171098	0.864568
SLPI	-1.26e-06	7.36e-06	-0.170741	0.864848
BLMH	-3.04e-06	1.88e-05	-0.161481	0.872107
ENPL	1.02e-06	6.45e-06	0.157479	0.87525
CYTL1	-1.13e-06	7.18e-06	-0.156772	0.875805
TMED7	-2.47e-06	1.65e-05	-0.14973	0.881359
ANGI	8.21e-07	5.68e-06	0.144552	0.885419
CADH4	7.62e-07	5.28e-06	0.144257	0.885647
SHSA5	-9.64e-07	6.94e-06	-0.138963	0.889816
LYNX1	-1.25e-06	8.98e-06	-0.138946	0.889829
NXPH1	1.1e-06	7.99e-06	0.13811	0.890496
CBPM	-2.37e-06	1.81e-05	-0.130356	0.896612
B4GT1	1.46e-06	1.16e-05	0.126144	0.899923
PRELP	-1.02e-06	8.11e-06	-0.125239	0.900637
TENX	-5.59e-07	4.5e-06	-0.124271	0.901401
CBR1	-2.82e-06	2.31e-05	-0.12174	0.90341
CK087	-1.39e-06	1.21e-05	-0.114947	0.908768
ACBP	7.72e-07	6.76e-06	0.114203	0.909352
NYNRI	-3.71e-07	3.34e-06	-0.111082	0.911823
AMPN	8.19e-07	7.9e-06	0.103685	0.91767
APOC3	6.29e-07	6.11e-06	0.102972	0.918237
SBP1	-7.19e-07	7.18e-06	-0.100254	0.920385
OLFL3	7.58e-07	7.57e-06	0.100089	0.920515
NRX2B	1.29e-06	1.33e-05	0.0968484	0.92308
LCAT	-3.4e-07	3.65e-06	-0.0931113	0.926039
ATF6B	-1.02e-06	1.1e-05	-0.0924574	0.926566
SFRP4	-9.03e-07	9.93e-06	-0.0909094	0.927784
PTPRJ	1.7e-06	1.97e-05	0.0863608	0.931388
CSF2R	-1.19e-06	1.41e-05	-0.0845541	0.932822
GPNMB	-9.87e-07	1.17e-05	-0.0842393	0.933069
VIME	-5.39e-07	6.72e-06	-0.0802209	0.936255
RABP1	-1.21e-06	1.51e-05	-0.0801744	0.936301
FCG3A	7.58e-07	9.53e-06	0.0795379	0.936796
WFKN2	-2.18e-07	2.84e-06	-0.0767603	0.938999
LAMC3	1.76e-06	2.35e-05	0.0748854	0.940491
METRL	1.33e-06	1.8e-05	0.0736953	0.94143
DSC3	-9.03e-07	1.39e-05	-0.0647852	0.948501
CD33	6.59e-07	1.09e-05	0.0605379	0.951873
TWSG1	-1.1e-06	1.82e-05	-0.0604386	0.951952
COMP	-3.74e-07	6.69e-06	-0.0558611	0.955588
CO5A1	-5.66e-07	1.18e-05	-0.0481338	0.961725
LHPP	1.26e-06	2.83e-05	0.0446344	0.964506
X1433G	5.12e-07	1.17e-05	0.043915	0.965078
CO1A1	-1.05e-07	2.61e-06	-0.0403834	0.967884
ANGL7	1.95e-07	5.75e-06	0.0338919	0.973045
F198B	-2.04e-07	6.54e-06	-0.0311881	0.975194
CO6A2	-4.26e-07	1.51e-05	-0.0281534	0.977607
ATS1	-1.31e-07	4.72e-06	-0.0277104	0.97796
TCO2	-1.59e-07	6.15e-06	-0.0258403	0.979447
SIL1	-2.1e-07	8.28e-06	-0.0253463	0.97984
NOTC1	-2.13e-07	1.03e-05	-0.0206024	0.983613
TXD17	-2.2e-07	2.38e-05	-0.00920986	0.992676
MRC2	-7.44e-08	8.17e-06	-0.0091052	0.992757
MA1B1	6.06e-08	1.4e-05	0.00431767	0.996565

## Sheet: Table S8. STRING positive
Supplementary table 8: Top biological process of the 13 positive significant proteins extracted from STRING. For each biological process, different information is available: the name of the biological process (Names), the false discovery rate (FDR), the number of proteins involved in this biological process (# Molecules), and the names of these proteins (Molecules names).
Top Biological Process
Names	FDR	# Molecules	Molecules names
Negative regulation of blood coagulation	0.00014	4	VTN, HRG, FGA, APOH
Platelet degranulation	0.00014	5	HRG, GIG25, APOH, FGA, CFD
Defense response	0.00032	8	CFD, C2, C7, HRG, GIG25, FGA, SAA1, SAA4
Humoral immune response	0.00049	5	CFD, C2, C7, HRG, FGA
Immune response	0.00075	8	CFD, C2, C7, VTN, HRG, GIG25, FGA, SAA1
Negative regulation of response to external stimulus	0.0016	5	VTN, HRG, FGA, APOH, SAA1
Vesicle-mediated transport	0.0016	8	CFD, VTN, HRG, AMBP, FGA, APOH, GIG25, SAA1
Acute-phase response	0.0022	3	GIG25, SAA1, SAA4
Complement activation	0.0036	3	CFD, C2, C7
Regulation of complement activation	0.0038	3	C2, C7, VTN
Positive regulation of wound healing	0.0042	3	VTN, HRG, APOH
Regulation of immune response	0.0042	6	CFD, C2, C7, VTN, HRG, AMBP
Defense response to other organism	0.0042	6	CFD, C2, C7, HRG, FGA, SAA1
Regulation of body fluid levels	0.0046	5	VTN, HRG, FGA, APOH, SAA1
Positive regulation of response to stimulus	0.0055	8	CFD, C2, C7, VTN, HRG, FGA, APOH, SAA1
Negative regulation of endopeptidase activity	0.006	4	VTN, HRG, AMBP, GIG25
Positive regulation of lipoprotein lipase activity	0.0094	2	APOH, APOC2
Negative regulation of fibrinolysis	0.0094	2	HRG, APOH
Response to stress	0.0094	9	CFD, C2, C7, HRG, FGA, APOH, GIG25, SAA1, SAA4
Plasminogen activation	0.01	2	FGA, APOH
Blood coagulation	0.01	4	HRG, FGA, APOH, SAA1
Complement activation, alternative pathway	0.0119	2	CFD, C7
Innate immune response	0.0122	5	CFD, C2, C7, FGA, SAA1
Interspecies interaction between organisms	0.0126	7	CFD, C2, C7, HRG, AMBP, FGA, SAA1
Regulation of hydrolase activity	0.0145	6	VTN, HRG, AMBP, GIG25, APOH, APOC2
Positive regulation of cell-substrate adhesion	0.0147	3	VTN, HRG, FGA
Platelet activation	0.0181	3	HRG, FGA, SAA1
Negative regulation of catalytic activity	0.0186	5	VTN, HRG, AMBP, GIG25, APOC2
Fibrinolysis	0.0192	2	HRG, FGA
Positive regulation of cell adhesion	0.022	4	VTN, HRG, FGA, SAA1
Regulation of response to stress	0.022	6	VTN, HRG, AMBP, FGA, APOH, SAA1
Regulation of response to stimulus	0.022	9	CFD, C2, C7, VTN, HRG, AMBP, FGA, APOH, SAA1
Blood coagulation, fibrin clot formation	0.0267	2	FGA, APOH
Localization	0.0267	10	CFD, VTN, HRG, AMBP, FGA, APOH, GIG25, SAA1, APOC2, SAA4
Response to external stimulus	0.0289	7	CFD, C2, C7, HRG, FGA, SAA1, SAA4
Transport	0.0289	9	CFD, VTN, HRG, AMBP, FGA, APOH, GIG25, SAA1, APOC2
Regulation of catalytic activity	0.0331	7	VTN, HRG, AMBP, GIG25, APOH, SAA1, APOC2
Negative regulation of response to stimulus	0.0355	6	VTN, HRG, AMBP, FGA, APOH, SAA1
Cytolysis	0.0367	2	C7, HRG
Complement activation, classical pathway	0.0426	2	C2, C7
Regulation of vesicle-mediated transport	0.0426	4	C2, VTN, FGA, APOC2
Cell activation	0.0453	5	CFD, HRG, FGA, GIG25, SAA1
Negative regulation of protein metabolic process	0.049	5	VTN, HRG, AMBP, GIG25, FGA

## Sheet: Table S9. GO positive
Supplementary table 9: Top biological process of the 13 positive significant proteins extracted from Gene Ontology. For each biological process, different information is available: the name of the biological process (Names), the false discovery rate (FDR), the number of proteins involved in this biological process (# Molecules), and the names of these proteins (Molecules names).
Top Biological Process
Names	FDR	# Molecules	Molecules names
Humoral immune response	1.03E-04	6	CFD, C2, C7, HRG, FGA, IGHA1
Negative regulation of coagulation	1.16E-04	4	VTN, HRG, FGA, APOH
Defense response	1.49E-04	9	CFD, C2, C7, HRG, GIG25, FGA, SAA1, SAA4
Negative regulation of hemostasis	1.84E-04	4	APOH, HRG, FGA, VTN
Regulation of hemostasis	2.08E-04	4	APOH, HRG, FGA, VTN
Negative regulation of fibrinolysis	2.14E-04	3	HRG, APOH, VTN
Regulation of coagulation	2.19E-04	4	APOH, HRG, FGA, VTN
Regulation of blood coagulation	2.40E-04	4	APOH, HRG, FGA, VTN
Response to stress	2.48E-04	11	CFD, C2, C7, HRG, FGA, APOH, GIG25, SAA1, SAA4, IGHA1, AMBP
Negative regulation of wound healing	2.65E-04	4	VTN, HRG, APOH, FGA
Negative regulation of response to wounding	2.95E-04	4	APOH, HRG, FGA, VTN
Regulation of fibrinolysis	3.13E-04	3	APOH, HRG, VTN
Negative regulation of blood coagulation	3.39E-04	4	VTN, HRG, FGA, APOH
Positive regulation of blood coagulation	9.13E-04	3	APOH, HRG, VTN
Positive regulation of hemostasis	9.78E-04	3	APOH, HRG, VTN
Positive regulation of coagulation	1.04E-03	3	APOH, HRG, VTN
Regulation of wound healing	1.08E-03	4	APOH, HRG, VTN, FGA
Complement activation	1.36E-03	4	APOH, HRG, VTN, FGA
Regulation of body fluid levels	1.96E-03	5	APOH, HRG, VTN, FGA, SAA1
Regulation of response to wounding	2.05E-03	4	APOH, HRG, VTN, FGA
Negative regulation of response to external stimulus	2.07E-03	5	APOH, HRG, VTN, FGA, SAA1
Acute-phase response	2.15E-03	3	GIG25, SAA1, SAA4
Blood coagulation	2.42E-03	4	APOH, HRG, FGA, SAA1
Coagulation	2.42E-03	4	APOH, HRG, FGA, SAA1
Hemostasis	2.48E-03	4	APOH, HRG, FGA, SAA1
Positive regulation of wound healing	4.60E-03	3	APOH, HRG, VTN
Regulation of immune response	6.76E-03	6	IGHA1, AMBP, C2, CFD, HRG, C7
Positive regulation of response to wounding	7.23E-03	3	APOH, HRG, VTN
Regulation of response to stimulus	7.24E-03	10	IGHA1, AMBP, C2, CFD, HRG, C7, APOH, FGA,SAA1, VTN
Positive regulation of response to stimulus	7.36E-03	8	AMBP, C2, CFD, HRG, C7, APOH, FGA, VTN
Negative regulation of endopeptidase activity	7.49E-03	4	AMBP, GIG25, HRG, VTN
Negative regulation of peptidase activity	8.06E-03	4	AMBP, GIG25, HRG, VTN
Regulation of hydrolase activity	8.80E-03	6	AMBP, GIG25, HRG, VTN, APOH, APOC2
Acute inflammatory response	8.94E-03	3	GIG25, SAA1, SAA4
Immune response	9.02E-03	7	IGHA1, C2, CFD, HRG, FGA, C7, VTN
Positive regulation of lipoprotein lipase activity	9.03E-03	2	APOH, APOC2
Positive regulation of immune response	9.14E-03	5	IGHA1, C2, CFD, HRG, C7
Defense response to other organism	9.95E-03	6	IGHA1, C2, CFD, HRG, C7, FGA
Positive regulation of triglyceride lipase activity	9.98E-03	2	APOH, APOC2
Plasminogen activation	1.09E-02	2	APOH, FGA
Immune system process	1.10E-02	8	IGHA1, C2, CFD, HRG, FGA, C7, SAA1, VTN
Platelet activation	1.14E-02	3	HRG, FGA, SAA1
Wound healing	1.73E-02	4	APOH, HRG, FGA, SAA1
Complement activation, alternative pathway	1.77E-02	2	CFD, C7
Negative regulation of proteolysis	1.79E-02	4	AMBP, GIG25, HRG, VTN
Complement activation, classical pathway	1.94E-02	3	IGHA1, C2, C7
Activation of immune response	1.97E-02	4	IGHA1, C2, C7, CFD
Negative regulation of hydrolase activity	2.04E-02	4	AMBP, GIG25, HRG, VTN
Humoral immune response mediated by circulating immunoglobulin	2.05E-02	3	IGHA1, C2, C7
Positive regulation of cell-substrate adhesion	2.16E-02	3	HRG, FGA, VTN
Regulation of lipoprotein lipase activity	2.18E-02	2	APOH, APOC2
Fibrinolysis	2.31E-02	2	HRG, FGA
Negative regulation of catalytic activity	2.35E-02	5	AMBP, GIG25, HRG, APOC2, VTN
Antimicrobial humoral response	2.80E-02	3	IGHA1, HRG, FGA
Regulation of response to stress	2.89E-02	6	AMBP, APOH, HRG, FGA, SAA1, VTN
Innate immune response	3.00E-02	5	IGHA1, C2, CFD, FGA, C7
Regulation of endopeptidase activity	3.06E-02	4	AMBP, GIGI25, HRG, VTN
Blood coagulation, fibrin clot formation	3.20E-02	2	APOH, FGA
Response to external biotic stimulus	3.35E-02	6	IGHA1, C2, CFD, HRG, FGA, C7
Response to other organism	3.36E-02	6	IGHA1, C2, CFD, HRG, FGA, C7
Response to stimulus	3.43E-02	12	CFD, C2, C7, HRG, FGA, APOH, GIG25, SAA1, SAA4, IGHA1, AMBP, VTN
Response to wounding	3.45E-02	4	APOH, HRG, FGA, SAA1
Protein activation cascade	3.48E-02	2	APOH, FGA
Regulation of peptidase activity	3.54E-02	4	AMBP, GIGI25, HRG, VTN
Response to biotic stimulus	3.68E-02	6	IGHA1, C2, CFD, HRG, FGA, C7
Immune effector process	3.99E-02	4	IGHA1, C2, CFD, C7
Positive regulation of multicellular organismal process	4.09E-02	6	APOH, HRG, FGA, SAA1, APOC2, VTN
Regulation of immune system process	4.11E-02	6	IGHA1, C2, CFD, C7, AMBP, HRG
Positive regulation of cell adhesion	4.40E-02	4	HRG, FGA, VTN, SAA1
Positive regulation of immune system process	4.86E-02	5	IGHA1, C2, CFD, C7, HRG
Regulation of response to external stimulus	4.86E-02	5	APOH, HRG, FGA, SAA1, VTN
Immunoglobulin mediated immune response	4.92E-02	3	IGHA1, C2, C7

## Sheet: Table S10. Reactome positive
Supplementary table 10: Top biological process of the 13 positive significant proteins extracted from Reactome. For each biological process, different information is available: the name of the biological process (Names), the false discovery rate (FDR), the number of proteins involved in this biological process (# Molecules), and the names of these proteins (Molecules names).
Top Biological Process
Names	FDR	# Molecules	Molecules names
Platelet degranulation	1.92e-05	5	CFD, APOH, GIG25, HRG, FGA
Response to elevated platelet cytosolic Ca2+	3.65e-05	5	CFD, APOH, GIG25, HRG, FGA
Complement cascade	0.001	4	CFD, C2, VTN, C7
Platel activation, signaling and aggregation	0.007	5	CFD, APOH, GIG25, HRG, FGA
Plasma lipoprotein remodeling	0.0007	3	APOC2, FGA, APOH
Activation of C3 and C5	0.012	2	C2, C7
Regulation of complement cascade	0.013	3	VTN, C2, C7
Chylomicron assembly	0.015	2	FGA, 02647
Plasma lipoprotein assembly, remodeling, and clearance	0.022	3	APOC2, FGA, APOH
HDL remodeling	0.022	2	APOC2, FGA
Plasma lipoprotein clearance	0.027	2	FGA, APOH
Plasma lipoprotein assembly	0.03	2	APOC2, FGA
Retinoid metabolism and transport	0.031	2	APOC2, APOH
Scavengin of heme from plasma	0.033	2	IGHA1, 02760
Hemostasis	0.034	6	CFD, FGA, GIG25, APOH, IGHA1, HRG
Initial triggering of complement	0.036	2	CFD, C2
LDL remodeling	0.048	1	APOH

## Sheet: Table S11. STRING negative
Supplementary table 11: Top biological process of the 60 negative significant proteins extracted from STRING. For each biological process, different information is available: the name of the biological process (Names), the false discovery rate (FDR), the number of proteins involved in this biological process (# Molecules), and the names of these proteins (Molecules names).
Top Biological Process
Names	FDR	# Molecules	Molecules names
Regulation of nervous system development	3.90E-10	22	NEGR1, JAM2, SLITRK5, LPHN1, LPHN3, NRXN1, CAMK2A, RELN, NTRK2, PTPRZ1, TNR, OMG, LINGO1, RTN4R, APP, SORL1, ROBO1, SEMA7A, PLXNB2, MEGF8, RTN4RL2, SERPINI1
Cell adhesion	1.52E-09	21	SIRPA, JAM2, NEGR1, EPDR1, CNTNAP4, LPHN1, LPHN3, NRXN3, NRXN1, NRXN2, RELN, NFASC, TNR, OMG, NCAN, APP, BCAN, ROBO1, PLXNB2, COL6A1, IGFBP7
Neurogenesis	1.93E-09	26	NEGR1, SLITRK5, LPHN3, NRXN1, NRXN3, CAMK2A, NPTX1, RELN, NTRK2, PTPRZ1, TNR, NFASC, OMG, ABCA2, LINGO1, RTN4R, APP, SORL1, ROBO1, SEMA7A, PLXNB2, MEGF8, RTN4RL2, SERPINI1, PSAP, HEXB
Nervous system development	2.63E-09	30	NEGR1, SLITRK5, LPHN3, NRXN1, NRXN3, CAMK2A, NPTX1, RELN, NTRK2, PTPRZ1, TNR, NFASC, OMG, ABCA2, LINGO1, RTN4R, APP, SORL1, ROBO1, SEMA7A, PLXNB2, MEGF8, RTN4RL2, SERPINI1, PSAP, HEXB, NRXN2, NCAN, BCAN, TICN2
Axon development	5.70E-09	15	NRXN3, NRXN1, SLITRK5, RELN, NPTX1, TNR, NFASC, PTPRZ1, APP, RTN4R, RTN4RL2, MEGF8, ROBO1, SEMA7A, PLXNB2
Generation of neurons	1.68E-08	24	NEGR1, SLITRK5, LPHN3, NRXN1, NRXN3, CAMK2A, NPTX1, RELN, NTRK2, PTPRZ1, TNR, NFASC, OMG, LINGO1, RTN4R, APP, SORL1, ROBO1, SEMA7A, PLXNB2, MEGF8, RTN4RL2, SERPINI1, PSAP
Neuron projection development	2.80E-08	17	NRXN3, NRXN1, SLITRK5, RELN, NPTX1, TNR, NFASC, PTPRZ1, APP, RTN4R, RTN4RL2, MEGF8, ROBO1, SEMA7A, PLXNB2, OMG, CAMK2A
Neuron development	5.19E-08	18	NRXN3, NRXN1, SLITRK5, RELN, NPTX1, TNR, NFASC, PTPRZ1, APP, RTN4R, RTN4RL2, MEGF8, ROBO1, SEMA7A, PLXNB2, OMG, CAMK2A, NTRK2
Central nervous system development	8.95E-08	19	SLITRK5, LPHN3, NRXN1, RELN, NPTX1, NTRK2, PTPRZ1, TNR, NCAN, APP, RTN4RL2, RTN4R, BCAN, ABCA2, ROBO1, SEMA7A, PLXNB2, SERPINI1, PSAP
Regulation of multicellular organismal process	8.95E-08	32	SIRPA, NEGR1, JAM2, PRDX2, SLITRK5, ENPP4, LPHN1, LPHN3, NRXN1, CAMK2A, NPTX1, NPTXR, RELN, NTRK2, PTPRZ1, TNR, LINGO1, APP, SORL1, OMG, RNT4R, ROBO1, SEMA7A, PLXNB2, MFAP2, RTN4RL2, MEGF8, CD109, SPARC, PLD3, SERPINI1, NPTX2
Anatomical structure development	8.95e-08	41	NEGR1, JAM2, SLITRK5, PRDX2, TPI1, LPHN3, NRXN3, NRXN1, CAMK2A, NRXN2, NPTX1, RELN, NTRK2, PTPRZ11, NFASC, TNR, ABCA2, OMG, NCAN, LINGO1, APP, SORL1, PLD3, RTN4R, BCAN, SEMA7A, ROBO1, PLXNB2, MFAP2, COL6A1, MEGF8, RTN4RL2, CPE, SERPINI1, CD109, SPARC, SPOCK2, IGFBP7, PSAP, HEXB, DNASE2
System development	1.09e-07	37	NEGR1, PRDX2, SLITRK5, LPHN3, NRXN3, NRXN1, CAMK2A, NRXN2, NPTX1, RELN, NTRK2, PTPRZ11, NFASC, TNR, ABCA2, OMG, NCAN, LINGO1, APP, SORL1, RTN4R, BCAN, SEMA7A, ROBO1, PLXNB2, MFAP2, RTN4RL2, CPE, SERPINI1, MEGF8, CD109, COL6A1, SPARC, SPOCK2, HEXB, PSAP, DNASE2
Neuron differentiation	1.12e-07	19	NRXN3, NRXN1, SLITRK5, CAMK2A, NPTX1, RELN, NTRK2, PTPRZ11, NFASC, TNR, OMG, APP, RTN4R, RTN4RL2, MEGF8, SEMA7A, ROBO1, PLXNB2, PSAP
Axonogenesis	1.46e-07	13	NRXN3, NRXN1, SLITRK5, RELN, NPTX1, TNR, NFASC, PTPRZ11, APP, RTN4R, ROBO1, SEMA7A, PLXNB2
Behavior	1.46e-07	15	NEGR1, SLITRK5, LPHN3, NRXN3, NRXN1, NRXN2, RELN, NTRK2, PTPRZ11, TNR, ABCA2, APP, NPTX2, PSAP, HEXB
Cell development	1.46e-07	23	JAM2, SLITRK5, NRXN3, NRXN1, CAMK2A, RELN, NTRK2, NPTX1, PTPTRZ1, NFASC, TNR, ABCA2, OMG, APP, RTN4R, RTN4RL2, MEGF8, SEMA7A, ROBO1, PLXNB2, COL6A1, PSAP, HEXB
Multicellular organism development	1.46e-07	39	NEGR1, SLITRK5, PRDX2, TPI1, NRXN3, NRXN1, NRXN2, CAMK2A, LPHN3, RELN, NTRK2, NPTX1, PTPRZ11, NFASC, TNR, ABCA2, OMG, NCAN, LINGO1, APP, SORL1, RTN4R, BCAN, SEMA7A, ROBO1, PLXNB2, MEGF8, RTN4RL2, CPE, SERPINI1, CD109, SPARC, COL6A1, IGFBP7, SPOCK2, MFAP2, HEXB, PSAP, DNASE2
Regulation of neurogenesis	2.35e-07	17	NEGR1, CAMK2A, RELN, NTRK2, PTPRZ11, TNR, OMG, LINGO1, APP, SORL1, RTN4R, RTN4RL2, MEGF8, SERPINI1, SEMA7A, ROBO1, PLXNB2
Regulation of cell development	2.35e-07	18	NEGR1, CAMK2A, RELN, NTRK2, PTPRZ11, TNR, OMG, LINGO1, APP, SORL1, RTN4R, RTN4RL2, MEGF8, SERPINI1, SEMA7A, ROBO1, PLXNB2, MFI2
Regulation of developmental process	3.82e-07	28	NEGR1, JAM2, PRDX2, SLITRK5, LPHN3, LPHN1, NRXN1, CAMK2A, RELN, NTRK2, PTPRZ11, TNR, OMG, LINGO1, APP, SORL1, RTN4R, SEMA7A, ROBO1, PLXNB2, RTN4RL2, MEGF8, CD109, SPARC, SPOCK2 SERPINI1, MFI2, HEXB
Regulation of multicellular organismal development	4.21e-07	25	NEGR1, JAM2, PRDX2, SLITRK5, LPHN3, LPHN1, NRXN1, CAMK2A, RELN, NTRK2, PTPRZ11, TNR, OMG, LINGO1, APP, SORL1, RTN4R, SEMA7A, ROBO1, PLXNB2, RTN4RL2, MEGF8, CD109, SPARC, SERPINI1
Positive regulation of nervous system development	5.51e-07	14	NEGR1, SLITRK5, LPHN3, LPHN1, NRXN1, RELN, NTRK2, PTPRZ11, APP, ROBO1, SEMA7A, PLXNB2, MEGF8, SERPINI1
Cell morphogenesis involved in differentiation	8.13e-07	14	NRXN3, NRXN1, SLITRK5, RELN, NPTX1, APP, PTPRZ11, NFASC, TNR, RTN4R, SEMA7A, ROBO1, PLXNB2, COL6A1
Regulation of plasma membrane bounded cell projection organization	9.81e-07	15	NEGR1, NRXN1, RELN, NTRK2, APP, LINGO1, TNR, OMG, RTN4R, RTN4RL2, SERPINI1, MEGF8, SEMA7A, ROBO1, PLXNB2
Regulation of cell morphogenesis involved in differentiation	1.36e-06	11	RELN, NTRK2, LINGO1, TNR, OMG, RTN4R, ROBO1, SEMA7A, PLXNB2, MEGF8, MFI2
Regulation of cell morphogenesis involved in differentiation	1.52e-06	13	RELN, NTRK2, LINGO1, TNR, OMG, RTN4R, ROBO1, SEMA7A, PLXNB2, MEGF8, MFI2, SPARC, HEXB
Secretion by cell	1.61e-06	17	SIRPA, ENPP4, NRXN1, NRXN2, NFASC, NTRK2, APP, APLP2, CPE, CANT1, CD109, SPARC, ARSA, PSAP, HEXB, GNS, DPP7
Cellular component morphogenesis	1.67e-06	14	SLITKR5, NRXN3, NRXN1, RELN, NPTX1, APP, PTPRZ11, NFASC, TNR, ABCA2, RTN4R, SEMA7A, ROBO1, PLXNB2
Regulation of neuron projection development	1.73e-06	13	NEGR1, RELN, NTRK2, TNR, LINGO1, OMG, RTN4R, SERPINI1, RTN4RL2, MEGF8, SEMA7A, ROBO1, PLXNB2
Regulation of axonogenesis	2.65e-06	9	NTRK2, TNR, LINGO1, OMG, RTN4R, MEGF8, SEMA7A, ROBO1, PLXNB2
Regulation of neuron differentiation	3.94e-06	14	NEGR1, RELN, NTRK2, TNR, LINGO1, APP, OMG, RTN4R, SERPINI1, RTN4RL2, MEGF8, SEMA7A, ROBO1, PLXNB2
Cell differentiation	4.25e-06	31	JAM2, NEGR1, SLITRK5, LPHN3, NRXN3, NRXN1, CAMK2A, RELN, NPTX1, NTRK2, TNR, NFASC, PTPRZ11, ABCA2, OMG, LINGO1, APP, SORL1, RNT4R, ROBO1, SEMA7A, PLXNB2, MEGF8, RTN4RL2, CD109, SERPINI1, COL6A1, PSAP, HEXB, DNASE2, PLD3
Synapse organization	5.63e-06	10	LPHN3, NRXN1, NRXN2, RELN, TNR, NFASC, APP, BCAN, PLXNB2, SPOCK2
Regulation of nervous system process	5.81e-06	8	JAM2, NRXN1, RELN, NPTXR, NPTX1, TNR, APP, NPTX2
Learning	5.88e-06	8	NRXN3, NRXN1, NRXN2, RELN, NTRK2, TNR, APP, NPTX2
Cell-cell adhesion	1.14e-05	12	SIRPA, NEGR1, JAM2, LPHN3, LPHN1, NRXN3, NRXN1, NRXN2, NFASC, TNR, ROBO1, PLXNB2
Brain development	1.27e-05	14	SLITRK5, NRXN1, LPHN3, RELN, NTRK2, APP, TNR, TRN4R, RTN4RL2, BCAN, SEMA7A, ROBO1, PLXNB2, PSAP
Multicellular organismal process	1.41e-05	42	NEGR1, JAM2, SLITRK5, PRDX2, TPI1, LPHN3, NRXN3, NRXN1, CAMK2A, NRXN2, NPTX1, RELN, NTRK2, PTPRZ11, NFASC, TNR, ABCA2, OMG, NCAN, LINGO1, APP, SORL1, RTN4R, BCAN, SEMA7A, ROBO1, PLXNB2, MFAP2, COL6A1, MEGF8, RTN4RL2, CPE, SERPINI1, CD109, SPARC, SPOCK2, IGFBP7, PSAP, HEXB, DNASE2, NPTX2, ENPP4
Regulation of cell differentiation	2.04e-05	21	NEGR1, PRDX2, CAMK2A, RELN, NTRK2, PTPRZ11, TNR, OMG, LINGO1, APP, SORL1, RTN4R, RTN4RL2, MEGF8, CD109, SERPINI1, SEMA7A, ROBO1, PLXNB2, SPOCK2, MFI2
Extracellular matrix organization	2.21e-05	10	JAM2, TNR, NCAN, APP, BCAN, FBLN2, COL6A1, MFAP2, SPARC, SPOCK2
Telencephalon development	2.46e-05	9	SLITRK5, RELN, NRTK2, TNR, RTN4R, RTN4RL2, BCAN, SEMA7A, ROBO1
Learning or memory	2.57e-05	9	NRXN3, NRXN1, NRXN2, RELN, NTRK2, APP, PTPTR1, TNR, NPTX2
Positive regulation of multicellular organismal process	3.66e-05	20	ENPP4, NEGR1, SLITRK5, PRDX2, LPHN3, LPHN1, NRXN1, RELN, NTRK2, PTPRZ11, TNR, APP, SORL1, SERPINI1, MEGF8, SEMA7A, ROBO1, PLXNB2, MFAP2, SPARC
Locomotory behavior	3.75e-05	8	NEGR1, LPHN3, RELN, TNR, APP, ABCA2, PSAP, HEXB
Regulated exocytosis	3.75e-05	13	SIRPA, ENPP4, NFASC, APLP2, APP, CD109, CANT1, SPARC, ARSA, PSAP, HEXB, GNS, DPP7
Axon guidance	3.94e-05	9	NRXN3, NRXN1, RELN, NFASC, TNR, APP, SEMA7A, ROBO1, PLXNB2
Anatomical structure morphogenesis	4.09e-05	22	JAM2, SLITRK5, NRXN3, NRXN1, RELN, NTRK2, NPTX1, PTPTZ1, NFASC, TNR, APP, RTN4R, ABCA2, ROBO1, SEMA7A, PLXNB2, MEGF8, CPE, CD109, COL6A1, MFAP2, PSAP
Regulation of neurotransmitter receptor activity	4.22e-05	6	NRXN1, RELN, NPTXR, NPXT1, APP, NPTX2
Regulation of postsynaptic neurotransmitter receptor activity	4.55e-05	4	NPTXR, NPXT1, APP, NPTX2
Regulation of cellular component organization	5.32e-05	23	NEGR1, SLITRK5, LPHN3, LPHN1, NRXN1, RELN, NTRK2, LINGO1, TNR, OMG, ABCA2, RTN4R, APP, SORL1, RTN4RL2, SERPINI1, SEMA7A, ROBO1, PLXNB2, MEGF8, SPARC, IGFBP7, MFI2
Forebrain development	5.93e-05	10	SLITRK5, RELN, NRTK2, TNR, RTN4R, RTN4RL2, BCAN, SEMA7A, ROBO1, APP
Neuron cell-cell adhesion	6.86e-05	4	NRXN3, NRXN1, NRXN2, TNR
Negative regulation of nervous system development	9.88e-05	9	JAM2, TNR, OMG, LINGO1, RTN4R, APP, SORL1, RTN4RL2, SEMA7A
Regulation of synapse organization	0.0001	8	SLITRK5, LPHN3, LPHN1, NRXN1, RELN, NTRK2, APP, SPARC
Synapse assembly	0.00012	6	LPHN3, NRXN1, NRXN2, APP, PLXNB2, SPOCK2
Negative regulation of cell morphogenesis involved in differentiation	0.00013	6	TNR, OMG, LINGO1, RTN4R, SEMA7A, MFI2
Neuromuscular process controlling balance	0.00014	5	NRXN1, TNR, APP, PSAP, HEXB
Negative regulation of cell development	0.00014	9	TNR, OMG, LINGO1, RTN4R, SEMA7A, MFI2, APP, SORL1, RTN4RL2
Modulation of chemical synaptic transmission	0.00018	10	CNTNAP4, NRXN1, CAMK2A, RELN, NTRK2, NPTXR, NPTX1, APP, TNR, NPTX2
Regulation of synapse assembly	0.00019	6	LPHN3, LPHN1, NRXN1, SLITRK5, NTRK2, APP
Negative regulation of cell projection organization	0.00026	7	NRXN1, TNR, OMG, LINGO1, RTN4R, RTN4RL2, SEMA7A
Positive regulation of neurogenesis	0.00032	10	NEGR1, PTPRZ11, NTRK2, RELN, APP, ROBO1, SEMA7A, PLXNB2, MEGF8, SERPINI1
Postsynaptic density protein 95 clustering	0.00034	3	NRXN1, NRXN2, RELN
Positive regulation of neuron differentiation	0.00037	9	NEGR1, RELN, NTRK2, APP, MEGF8, SEMA7A, ROBO1, PLXNB2, SERPINI1
Positive regulation of synapse assemby	0.00038	5	LPHN3, LPHN1, NRXN1, SLITRK5, APP
Negative regulation of neurogenesis	0.00045	8	TNR, OMG, LINGO1, APP, SORL1, RTN4R, RTN4RL2, SEMA7A
Positive regulation of neuron projection development	0.00046	8	NEGR1, NTRK2, RELN, ROBO1, SEMA7A, PLXNB2, MEGF8, SERPINI1
Negative regulation of axonogenesis	0.00047	5	TNR, OMG, LINGO1, RTN4R, SEMA7A
Regulation of amyloid-beta formation	0.00061	4	ABCA2, NTRK2, APP, SORL1
Locomotion	0.00061	15	SIRPA, JAM2, LPHN3, NRXN3, NRXN1, TNR, NFASC, NTRK2, RELN, APP, MEGF8, SEMA7A, ROBO1, PLXNB2, HEXB
Positive regulation of synapse maturation	0.00081	3	LPHN1, NRXN1, RELN
Negative regulation of neuron differentiation	0.00084	7	TNR, OMG, LINGO1, APP, RTN4R, RTN4RL2, SEMA7A
Negative regulation of developmental process	0.001	13	TNR, OMG, LINGO1, RTN4R, APP, SORL1, RTN4RL2, ROBO1, SEMA7A, SPARC, MFI2, JAM2, PRDX2
Negative regulation of neuron projection development	0.0011	6	TNR, OMG, LINGO1, RTN4R, RTN4RL2, SEMA7A
Chrondroitin sulfate metabolic process	0.0012	4	BCAN, NCAN, SPOCK2, HEXB
Proteoglycan metabolic process	0.0012	5	NCAN, BCAN, CANT1, SPOCK2, HEXB
Positive regulation of axonogenesis	0.0013	5	NTRK2, MEGF8, SEMA7A, ROBO1, PLXNB2
Positive regulation of cell morphogenesis involved in differentiation	0.0014	6	NTRK2, RELN, MEGF8, SEMA7A, ROBO1, PLXNB2
Myeloid leukocyte activation	0.0015	10	SIRPA, ENPP4, NFASC, APP, CANT1, ARSA, PSAP, HEXB, GNS, DPP7
Excitatory synapse assembly	0.0018	3	NRXN1, NRXN2, PLNXB2
Positive regulation of cellular component organization	0.0018	14	NEGR1, SLITRK5, LPHN3, LPHN1, NRXN1, RELN, NTRK2, APP, SERPINI1, MEGF8, SEMA7A, ROBO1, PLXNB2, MFI2
Positive regulation of developmental process	0.0018	15	NEGR1, SLITRK5, LPHN3, LPHN1, NRXN1, RELN, NTRK2, APP, PTPRZ11, SERPINI1, MEGF8, SEMA7A, ROBO1, PLXNB2, SORL1
Chondroitin sulfate catabolic process	0.0021	3	NCAN, BCAN, HEXB
negative regulation of response to external stimulus	0.0021	8	SIRPA, PRDX2, NRXN1, TNR, RTN4R, SEMA7A, ROBO1, CD109
Neutrophil degranulation	0.0021	9	SIRPA, ENPP4, NFASC, CANT1, ARSA, PSAP, HEXB, GNS, DPP7
Cell activation involved in immune response	0.0024	10	SIRPA, ENPP4, NFASC, APP, CANT1, ARSA, PSAP, HEXB, GNS, DPP7
Mucopolysaccharide metabolic process	0.0026	5	NCAN, BCAN, SPOCK2, HEXB, GNS
Carbohydrate derivative catabolic process	0.0026	6	ENPP4, NCAN, BCAN, PSAP, HEXB, GNS
Cellular process	0.0026	58	NEGR1, JAM2, SLITRK5, PRDX2, TPI1, LPHN3, NRXN3, NRXN1, CAMK2A, NRXN2, LPHN1, NPTX1, RELN, NTRK2, PTPRZ11, NFASC, TNR, ABCA2, OMG, NCAN, LINGO1, APP, SORL1, RTN4R, BCAN, SEMA7A, ROBO1, PLXNB2, MFAP2, COL6A1, MEGF8, RTN4RL2, CPE, SERPINI1, CD109, SPARC, SPOCK2, IGFBP7, PSAP, HEXB, DNASE2, NPTX2, ENPP4, CA11, SIRPA, DPP7, CNTNAP4, CACHD1, APLP2, GOLM1, NUCB1, EPDR1, ABCA2, PLD3, CANT1, EPDR1, ARSA,…
Cell junction assembly	0.0027	7	LPHN3, NRXN1, NRXN2, NFASC, APP, PLNXB2, SPOCK2
Myelination	0.0028	5	NFASC, NTRK2, ABCA2, PSAP, HEXB
Vocalization behavior	0.0029	3	NRXN3, NRXN1, NRXN2
Cellular component organization	0.0029	32	JAM2, SLITRK5, NRXN3, NRXN1, NRXN2, LPHN3, CAMK2A, RELN, NFASC, PTPRZ11, TNR, NCAN, OMG, ABCA2, APP, RTN4R, NPTX1, ROBO1, SEMA7A, PLXNB2, BCAN, MEGF8, RTN4RL2, GOLM1, FBLN2, MFAP2, COL6A1, SPARC, SPOCK2, PSAP, HEXB, DNASE2
Sulfur compound catabolic process	0.0032	4	NCAN, BCAN, HEXB, GNS
Movement of cell or subcellular component	0.0035	15	SIRPA, JAM2, LPHN3, NRXN3, NRXN1, TNR, NFASC, NTRK2, RELN, APP, MEGF8, SEMA7A, ROBO1, PLXNB2, HEXB
Animal organ development	0.0035	23	PRDX2, SLITRK5, NRXN1, LPHN3, TNR, PTPRZ11, NTRK2, RELN, APP, RTN4R, RTN4RL2, CPE, MEGF8, CD109, SPARC, COL6A1, MFAP2, BCAN, SEMA7A, ROBO1, PLXNB2, PSAP, DNASE2
Regulation of endopeptidase activity	0.004	8	APLP2, SORL1, APP, ABCA2, ROBO1, CD109, SPOCK2, SERPINI1
Glycosaminoglycan catabolic process	0.0042	4	NCAN, BCAN, HEXB, GNS
Regulation of response to external stimulus	0.0047	12	SIRPA, ENPP4, PRDX2, NRXN1, TNR, APP, RTN4R, SEMA7A, ROBO1, MEGF8, CD109, PLD3
Platelet degranulation	0.0049	5	APLP2, APP, CD109, SPARC, PSAP
Negative regulation of cellular component organization	0.0054	10	NRXN1, TNR, OMG, LINGO1, APP, SORL1, ABCA2, SEMA7A, RTN4R, RTN4RL2
Positive regulation of nervous system process	0.0057	4	NRXN1, RELN, TNR, APP
Adult behavior	0.0061	5	SLITRK5, NRXN3, NRXN1, NRXN2, APP
Negative regulation of cell differentiation	0.0062	10	PRDX2, TNR, OMG, LINGO1, RTN4R, SEMA7A, APP, SORL1, RNT4RL2, MFI2
Anatomical structure formation involved in morphogenesis	0.0062	11	JAM2, NRXN3, NRXN1, RELN, NFASC, ABCA2, ROBO1, PLXNB2, COL6A1, CD109, PSAP
Gliogenesis	0.0066	6	RELN, NTRK2, PTPRZ11, APP, ABCA2, HEXB
Negative regulation of multicellular organismal process	0.0066	13	SIRPA, JAM2, PRDX2, TNR, OMG, LINGO1, APP, SORL1, RTN4R, RTN4RL2, SPARC, SEMA7A, ROBO1
Gephyrin clustering involved in postsynaptic density assembly	0.0075	2	NRXN1, NRXN2
Positive regulation of synaptic transmission, glutamatergic	0.0077	3	NRXN1, RELN, TNR
Positive regulation of synaptic transmission	0.0082	5	NRXN1, RELN, NTRK2, TNR, APP
Associative learning	0.0085	4	RELN, TNR, APP, NPTX2
Leukocyte activation	0.0091	11	SIRPA, ENPP4, PRDX2, NFASC, APP, CANT1, ARSA, PSAP, HEXB, GNS, DPP7
Positive regulation of excitatory postsynaptic potential	0.0092	3	NRXN1, RELN, APP
Regulation of hydrolase activity	0.0095	13	CAMK2A, NTRK2, APLP2, APP, SORL1, RTN4R, ABCA2, ROBO1, PLXNB2, CD109, SERPINI1, PSAP, SPOCK2
Negative regulation of endopeptidase activity	0.0096	6	APLP2, SORL1, APP, SERPINI1, CD109, SPOCK2
Regulation of biological process	0.0102	49	SIRPA, NEGR1, JAM2, PRDX2, SLITRK5, ENPP4, CNTNAP4, LPHN3, LPHN1, NRXN3, NRXN1, CAMK2A, NRXN2, RELN, NTRK2, NPTXR, NPTX1, PTPRZ11, TNR, ABCA2, OMG, LINGO1, APP, SORL1, RTN4R, RTN4RL2, PLD3, CPE, SERPINI1, SEMA7A, ROBO1, PLXNB2, CANT1, GOLM1, FBLN2, MFAP2, MEGF8, CD109, SPARC, SPOCK2, IGFBP7, NPTX2, NUCB1, PSAP, MFI2, HEXB, DNASE2, SIAE, APLP2
NMDA glutamate receptor clustering	0.0105	2	NRXN1, RELN
Neuroligin clustering involved in postsynaptic membrane assembly	0.0105	2	NRXN1, NRXN2
Immune effector process	0.0123	11	SIRPA, ENPP4, PRDX2, NFASC, APP, CANT1, ARSA, PSAP, HEXB, GNS, DPP7
Regulation of locomotion	0.0123	11	JAM2, CAMK2A, RELN, APP, SORL1, ROBO1, SEMA7A, PLXNB2, MEGF8, SPARC, SPOCK2
Response to stimulus	0.0123	39	SIRPA, ENPP4, SLITRK5, PRDX2, LPHN3, LPHN1, NRXN3, NRXN1, CAMK2A, NRXN2, RELN, NTRK2, PTPRZ11, NFASC, TNR, OMG, RTN4R, APP, SORL1, APLP2, PLD3, SEMA7A, ROBO1, PLXNB2, CANT1, MEGF8, RTN4RL2, CPE, NUCB1, ARSA, PSAP, SPARC, COL6A1, IGFBP7, HEXB, SPOCK2, GNS, DPP7, ABCA2
Regulation of biological quality	0.0135	25	JAM2, ENPP4, SLITRK5, PRDX2, LPHN3, LPHN1, NRXN1, CAMK2A, NRXN2, RELN, NTRK2, TNR, APP, SORL1, RTN4R, ABCA2, SEMA7A, PLXNB2, MFAP2, SPARC, HEXB, MFI2, CPE, DNASE2, MEGF8
Axon midline choice point recognition	0.0138	2	ROBO1, APP
Regulation of grooming behavior	0.0138	2	CNTNAP4, NRXN1
Regulation of response to wounding	0.0138	5	ENPP4, PRDX2, TNR, RTN4R, CD109
Regulation of presynapse assembly	0.014	3	SLITRK5, NRXN1, APP
Membrane assembly	0.0151	3	NRXN1, NRXN2, PSAP
Regulation of nmda receptor activity	0.0161	3	NRXN1, RELN, APP
Regulation of cellular component movement	0.0162	11	JAM2, CAMK2A, RELN, APP, SORL1, ROBO1, SEMA7A, PLXNB2, MEGF8, SPARC, SPOCK2
Glial cell differentiation	0.0167	5	ABCA2, PTPRZ11, NTRK2, RELN, APP
Cerebral cortex tangential migration	0.0176	2	ROBO1, RELN
Vocal learning	0.0176	2	NRXN1, NRXN2
Regulation of axon extension	0.0188	4	TNR, RTN4R, SEMA7A, MEGF8
Vesicle-mediated transport	0.0196	15	SIRPA, ENPP4, NRXN1, NFASC, APP, APLP2, SORL1, CANT1, CD109, SPARC, ARSA, PSAP, HEXB, GNS, DPP7
Regulation of cell adhesion	0.0214	9	SIRPA, JAM2, PRDX2, TNR, PLXNB2, FBLN2, SPOCK2, SERPINI1, MFI2
Neuronal signal transduction	0.0217	2	RTN4R, NRXN1
Regulation of synaptic plasticity	0.0217	5	TNR, CAMK2A, RELN, NTRK2, APP
Immune system process	0.0217	18	SIRPA, ENPP4, JAM2, PRDX2, CAMK2A, PTPRZ11, NFASC, APP, PLD3, PSAP, ARSA, HEXB, GNS, DNASE2, CANT1, SEMA7A, DPP7, CD109
Regulation of mapk cascade	0.0236	9	SIRPA, PRDX2, NRXN1, NTRK2, APP, SORL1, SEMA7A, ROBO1, PSAP
negative regulation of axon extension	0.0241	3	TNR, RTN4R, SEMA7A
Cell migration	0.0246	10	SIRPA, JAM2, LPHN3, RELN, NTRK2, TNR, ROBO1, SEMA7A, MEGF8, HEXB
Long-term synaptic potentiation	0.0252	3	TNR, NTRK2, RELN
Regulation of neuron migration	0.0266	3	CAMK2A, RELN, PLXNB2
Dendrite development	0.0272	4	SLITRK5, CAMK2A, RELN, APP
Regulation of proteolysis	0.0279	9	APLP2, SORL1, APP, SERPINI1, MFI2, SPOCK2, CD109, ABCA2, ROBO1
Negative regulation of hydrolase activity	0.0287	7	CAMK2A, APLP2, SORL1, APP, SERPIN1, CD109, SPOCK2
Receptor clustering	0.0306	3	NRXN1, NRXN2, RELN
Regulation of cell motility	0.0306	10	JAM2, CAMK2A, RELN, APP, SORL1, SEMA7A, ROBO1, PLXNB2, SPARC, SPOCK2
Social behavior	0.0321	3	NRXN3, NRXN1, NRXN2
Neuron recognition	0.0336	3	APP, MEGF8, ROBO1
Regulation of aspartic-type endopeptidase activity involved in amyloid precursor protein catabolic process	0.0349	2	APP, SORL1
Regulation of catalytic activity	0.0371	17	SIRPA, PRDX2, NRXN1, CAMK2A, RELN, NTRK2, APLP2, SORL1, APP, RNT4R, ABCA2, ROBO1, PLXNB2, CD109, SERPINI1, PSAP, SPOCK2
Nervous system process	0.0433	12	NRXN3, NRXN1, NRXN2, TNR, NFASC, PTPRZ11, NTRK2, RELN, APP, NPTX2, PSAP, HEXB
Telencephalon cell migration	0.045	3	RELN, TNR, ROBO1
Positive regulation of biological process	0.046	31	SIRPA, ENPP4, NEGR1, JAM2, PRDX2, SLITRK5, NRXN1, LPHN3, LPHN1, CAMK2A, RELN, NTRK2, PTPTRZ1, TNR, ABCA2, RTN4R, APP, SORL1, ABCA2, ROBO1, SEMA7A, PLXNB2, CANT1, FBLN2, MFAP2, SPARC, SPOCK2, HEXB, PSAP, MFI2, SERPINI1
Dermatan sulfate biosynthetic process	0.0465	2	NCAN, BCAN
Keratan sulfate catabolic process	0.0465	2	HEXB, GNS
Glycosphingolipid catabolic process	0.0465	2	PSAP, HEXB
Carbohydrate derivative metabolic process	0.0465	10	ENPP4, TPI1, NCAN, BCAN, CANT1, ARSA, PSAP, HEXB, SPOCK2, GNS
Post-translational protein modification	0.0477	6	APLP2, APP, GOLM1, IGFBP7, NUCB1, MFI2

## Sheet: Table S12. GO negative
Supplementary table 12: Top biological process of the 60 negative significant proteins extracted from Gene Ontology. For each biological process, different information is available: the name of the biological process (Names), the false discovery rate (FDR), the number of proteins involved in this biological process (# Molecules), and the names of these proteins (Molecules names).
Top Biological Process
Names	FDR	# Molecules	Molecules names
Neuron projection development	1.88E-09	19	NRX3A, NRX1A, SLIK5, RELN, NPTX1, TENR, NFASC, PTPRZ, APP, RTN4R, R4RL2, MEGF8, ROBO1, SEM7A, PLXB2, OMGP, KCC2A, APLP2, NEGR1
Axon development	2.63E-09	16	NRX3A, NRX1A, SLIK5, RELN, NPTX1, TENR, NFASC, PTPRZ, APP, RTN4R, R4RL2, MEGF8, ROBO1, SEM7A, PLXB2, APLP2
Cell adhesion	5.08E-09	21	SHPS1.sp, JAM2, NEGR1, EPDR1, CNTP4, AGRL1, AGRL3, NRX3A, NRX1A, NRX2A, RELN, NFASC, TENR, OMGP, NCAN, APP, BCAN, ROBO1, PLXB2, CO6A1, IBP7
Neuron development	5.29E-09	20	NRX3A, NRX1A, SLIK5, RELN, NPTX1, TENR, NFASC, PTPRZ, APP, RTN4R, R4RL2, MEGF8, ROBO1, SEM7A, PLXB2, OMGP, KCC2A, NTRK2, APLP2, NEGR1
Central nervous system development	9.75E-09	21	NRX3A, NRX1A, SLIK5, RELN, NPTX1, TENR, NFASC, PTPRZ, APP, RTN4R, R4RL2, MEGF8, ROBO1, SEM7A, PLXB2, OMGP, KCC2A, NTRK2, APLP2, ABCA2
Nervous system development	1.10E-08	29	NEGR1, SLIK5, AGRL3, NRX1A, NRX3A, KCC2A, NPTX1, RELN, NTRK2, PTPRZ, TENR, NFASC, OMGP, ABCA2, LINGO1, RTN4R, APP, SORL1, ROBO1, SEM7A, PLXB2, MEGF8, R4RL2, NEUS, SAP, HEXB, NRX2A, NCAN, PGCB, TICN2
Neurogenesis	1.11E-08	23	NEGR1, SLIK5, AGRL3, NRX1A, NRX3A, KCC2A, NPTX1, RELN, NTRK2, PTPRZ, TENR, NFASC, OMGP, ABCA2, RTN4R, APP, ROBO1, SEM7A, PLXB2, MEGF8, R4RL2, HEXB
Axonogenesis	1.98E-08	14	NRXN3, NRXN1, SLITRK5, RELN, NPTX1, TNR, NFASC, PTPRZ1, APP, RTN4R, ROBO1, SEMA7A, PLXNB2, APLP2
Anatomical structure development	3.55E-08	42	NEGR1, JAM2, SLIK5, PRDX2, TPI1, LPHN3, NRXN3, NRXN1, CAMK2A, NRXN2, NPTX1, RELN, NTRK2, PTPRZ1, NFASC, TNR, ABCA2, OMG, NCAN, LINGO1, APP, SORL1, PLD3, RTN4R, BCAN, SEMA7A, ROBO1, PLXNB2, MFAP2, COL6A1, MEGF8, RTN4RL2, CPE, SERPINI1, CD109, SPARC, SPOCK2, IGFBP7, PSAP, HEXB, DNASE2, APLP2
Generation of neurons	3.76E-08	21	NEGR1, SLIK5, AGRL3, NRX1A, NRX3A, KCC2A, NPTX1, RELN, NTRK2, PTPRZ, TENR, NFASC, OMGP, RTN4R, APP, ROBO1, SEM7A, PLXB2, MEGF8, R4RL2, SAP
Neuron differentiation	9.10E-08	20	NRXN3, NRXN1, SLITRK5, CAMK2A, NPTX1, RELN, NTRK2, PTPRZ1, NFASC, TNR, OMG, APP, RTN4R, RTN4RL2, MEGF8, SEMA7A, ROBO1, PLXNB2, PSAP, APLP2
Cell morphogenesis involved in neuron differentiation	1.44E-07	14	NRXN3, NRXN1, SLITRK5, RELN, NPTX1, APP, PTPRZ1, NFASC, TNR, RTN4R, SEMA7A, ROBO1, PLXNB2, COL6A1
Multicellular organism development	1.86E-07	37	PRDX2, PTPRZ1, CAMK2A, APLP2, ROBO1, MFAP2, MEGF8, PLXB2, CD109, HEXB, DNASE2, NTRK2, SPOCK2, RTN4R, NRXN2, SPARC, TNR, PLD3, APP, JAM2, COL6A1, RTN4RL2, ABCA2, NRXN1, TNR, LPHN3, SEMA7A, NRXN3, SLITRK5, SERPNI1, ARSA, SPARC, OMG, NPTX1, NFASC, CPE, BCAN, PSAP, IGFBP7
Cell development	2.32E-07	24	JAM2, SLITRK5, NRXN3, NRXN1, CAMK2A, RELN, NTRK2, NPTX1, PTPTRZ1, NFASC, TNR, ABCA2, OMG, APP, RTN4R, RTN4RL2, MEGF8, SEMA7A, ROBO1, PLXNB2, COL6A1, PSAP, HEXB
System development	2.54E-07	35	NEGR1, PRDX2, SLITRK5, LPHN3, NRXN3, NRXN1, CAMK2A, NRXN2, NPTX1, RELN, NTRK2, PTPRZ1, NFASC, TNR, ABCA2, OMG, NCAN, APP, RTN4R, BCAN, SEMA7A, ROBO1, PLXNB2, MFAP2, RTN4RL2, CPE, SERPINI1, MEGF8, CD109, COL6A1, SPARC, SPOCK2, HEXB, PSAP, DNASE2
Neuron projection morphogenesis	3.18E-07	14	SLITKR5, NRXN3, NRXN1, RELN, NPTX1, APP, PTPRZ1, NFASC, TNR, ABCA2, RTN4R, SEMA7A, ROBO1, PLXNB2
Plasma membrane bounded cell projection morphogenesis	3.42E-07	14	PTPRZ1, APLP2, ROBO1, PLXNB2, RTN4R, APP, NRXN1, TENR, SEMA7A, NRXN3, SLITRK5, NPTX1, NFASC, RELN
Cell projection morphogenesis	3.68E-07	14	SLITKR5, NRXN3, NRXN1, RELN, NPTX1, APP, PTPRZ1, NFASC, TNR, ABCA2, RTN4R, SEMA7A, ROBO1, PLXNB2
Developmental process	4.78E-07	42	PRDX2, PTPRZ1, CAMK2A, APLP2, ROBO1, MFAP2, MEGF8, PLXB2, CD109, HEXB, DNASE2, NTRK2, SPOCK2, RTN4R, NRXN2, SPARC, TNR, PLD3, APP, JAM2, COL6A1, RTN4RL2, ABCA2, NRXN1, TNR, LPHN3, SEMA7A, NRXN3, BCAN, SLITRK5, SERPNI1, ARSA, SPARC, OMG, NPTX1, NFASC, CPE, PSAP, IGFBP7, RELN, NEGR1, NCAN
Cellular component morphogenesis	4.86E-07	15	SLITKR5, NRXN3, NRXN1, RELN, NPTX1, APP, PTPRZ1, NFASC, TNR, ABCA2, RTN4R, SEMA7A, ROBO1, PLXNB2, APLP2
Cell part morphogenesis	5.10E-07	14	NRXN3, NRXN1, SLITRK5, RELN, NPTX1, APP, PTPRZ1, NFASC, TNR, RTN4R, SEMA7A, ROBO1, PLXNB2, COL6A1
Plasma membrane bounded cell projection organization	7.65E-07	19	PTPRZ1, CAMK2A, APLP2, ROBO1, MEGF8, PLXB2, RTN4R, APP, RTN4RL2, NRXN1, TENR, SEMA7A, NRXN3, SLITRK5, OMG, NPTX1, NFASC, RELN, NEGR1
Regulation of nervous system development	1.25E-06	13	JAM2, SLIK5, NRX1A, RELN, NTRK2, PTPRZ, TENR, RTN4R, SORL1, ROBO1, SEM7A, PLXB2, MEGF8
Cell morphogenesis involved in differentiation	1.33E-06	14	NRXN3, NRXN1, SLITRK5, RELN, NPTX1, APP, PTPRZ1, NFASC, TNR, RTN4R, SEMA7A, ROBO1, PLXNB2, COL6A1
Cell projection organization	1.36E-06	19	PTPRZ1, CAMK2A, APLP2, ROBO1, MEGF8, PLXB2, RTN4R, APP, RTN4RL2, NRXN1, TENR, SEMA7A, NRXN3, SLITRK5, OMG? NPTX1, NFASC, RELN, NEGR1
Synapse organization	2.05E-06	11	LPHN3, NRXN1, NRXN2, RELN, TNR, NFASC, APP, BCAN, PLXNB2, SPOCK2, NRXN3
Cell differentiation	7.59E-06	31	JAM2, NEGR1, SLITRK5, LPHN3, NRXN3, NRXN1, CAMK2A, RELN, NPTX1, NTRK2, TNR, NFASC, PTPRZ1, ABCA2, OMG, LINGO1, APP, SORL1, RNT4R, ROBO1, SEMA7A, PLXNB2, MEGF8, RTN4RL2, CD109, SERPINI1, COL6A1, PSAP, HEXB, DNASE2, PLD3
Cellular developmental process	8.57E-06	31	NEGR1, JAM2, PRDX2, SLITRK5, LPHN3, LPHN1, NRXN1, CAMK2A, RELN, NTRK2, PTPRZ1, TNR, OMG, LINGO1, APP, SORL1, RTN4R, SEMA7A, ROBO1, PLXNB2, RTN4RL2, MEGF8, CD109, SPARC, SPOCK2 SERPINI1, MFI2, HEXB, APLP2, DNASE2, PLD3
Regulation of neuron projection development	8.98E-06	12	NEGR1, RELN, NTRK2, TNR, RTN4R, SERPINI1, RTN4RL2, MEGF8, SEMA7A, ROBO1, PLXNB2, NRXN1
Multicellular organismal process	1.22E-05	43	NEGR1, JAM2, SLIK5, PRDX2, TPI1, LPHN3, NRXN3, NRXN1, CAMK2A, NRXN2, NPTX1, RELN, NTRK2, PTPRZ1, NFASC, TNR, ABCA2, OMG, NCAN, LINGO1, APP, SORL1, RTN4R, BCAN, SEMA7A, ROBO1, PLXNB2, MFAP2, COL6A1, MEGF8, RTN4RL2, CPE, SERPINI1, CD109, SPARC, SPOCK2, IGFBP7, PSAP, HEXB, DNASE2, NPTX2, ENPP4, APLP2
Regulation of nervous system process	1.49E-05	8	JAM2, NRXN1, RELN, NPTXR, NPTX1, TNR, APP, NPTX2
Learning	1.94E-05	8	NRXN3, NRXN1, NRXN2, RELN, NTRK2, TNR, APP, NPTX2
Cell morphogenesis	2.17E-05	14	NRXN3, NRXN1, SLITRK5, RELN, NPTX1, APP, PTPRZ1, NFASC, TNR, RTN4R, SEMA7A, ROBO1, PLXNB2, COL6A1
Behavior	2.51E-05	13	NEGR1, SLITRK5, NRXN3, NRXN1, NRXN2, RELN, NTRK2, PTPRZ1, TNR, ABCA2, APP, NPTX2, HEXB
Axon guidance	3.11E-05	9	NRXN3, NRXN1, RELN, NFASC, TNR, APP, SEMA7A, ROBO1, PLXNB2
Synapse assembly	3.12E-05	7	LPHN3, NRXN1, NRXN2, APP, PLXNB2, SPOCK2, NRXN3
Neuron projection guidance	3.14E-05	9	NRXN3, NRXN1, RELN, NFASC, TNR, APP, SEMA7A, ROBO1, PLXNB2
Regulation of neurotransmitter receptor activity	3.55E-05	6	NRXN1, RELN, NPTXR, NPXT1, APP, NPTX2
Regulation of multicellular organismal process	3.82E-05	26	SHPS1.sp, JAM2, PRDX2, SLIK5, ENPP4, NRX1A, KCC2A, NPTX1, NPTXR, RELN, NTRK2, PTPRZ, TENR, APP, SORL1, RNT4R, ROBO1, SEM7A, PLXB2, MFAP2, MEGF8, CD109, SPARC, PLD3, NEUS, NPTX2
Regulation of plasma membrane bounded cell projection organization	3.97E-05	13	NEGR1, NRXN1, RELN, NTRK2, APP, TNR, RTN4R, RTN4RL2, SERPINI1, MEGF8, SEMA7A, ROBO1, PLXNB2
Brain development	4.80E-05	14	SLITRK5, NRXN1, LPHN3, RELN, NTRK2, APP, TNR, TRN4R, RTN4RL2, BCAN, SEMA7A, ROBO1, PLXNB2, PSAP
Regulation of cell projection organization	5.00E-05	13	ROBO1, MEGF8, PLXNB2, NTRK2, RTN4R, APP, RTN4RL2, NRXN1, TNR, SEMA7A, SERPNI1, RELN, NEGR1
Regulation of trans-synaptic signaling	5.03E-05	11	CAMK2A, CNTNAP4, NPTX2, NTRK2, APP, NRXN1, TNR, NRXN3, NPTX1, NPTXR, RELn
Modulation of chemical synaptic transmission	5.03E-05	11	CNTNAP4, NRXN1, CAMK2A, RELN, NTRK2, NPTXR, NPTX1, APP, TNR, NPTX2, NRXN3
Cell-cell adhesion	5.05E-05	12	SIRPA, NEGR1, JAM2, LPHN3, LPHN1, NRXN3, NRXN1, NRXN2, NFASC, TNR, ROBO1, PLXNB2
Head development	8.59E-05	14	ROBO1, PLXNB2, NTRK2, RTN4R, APP, NRXN1, TNR, LPHN3, SEMA7A, BCAN, SLITRK5, NFASC, RELN, NEGR1
Learning or memory	8.60E-05	9	NRXN3, NRXN1, NRXN2, RELN, NTRK2, APP, PTPTR1, TNR, NPTX2
Positive regulation of nervous system development	9.28E-05	9	SLITRK5, NRXN1, RELN, NTRK2, PTPRZ1, ROBO1, SEMA7A, PLXNB2, MEGF8
Regulation of neurogenesis	9.89E-05	10	RELN, NTRK2, PTPRZ1, TNR, SORL1, RTN4R, MEGF8, SEMA7A, ROBO1, PLXNB2
Regulation of synapse organization	1.28E-04	8	SLITRK5, LPHN3, LPHN1, NRXN1, RELN, NTRK2, APP, SPARC
Neuron cell-cell adhesion	1.28E-04	4	NRXN3, NRXN1, NRXN2, TNR
Regulation of synapse structure or activity	1.48E-04	8	NTRK2, APP, LPHN1, NRXN1, SLITRK5, NPTX1, RELN, NEGR1
Cell junction organization	1.48E-04	11	LPHN3, NRXN1, NRXN2, NFASC, APP, PLNXB2, SPOCK2, TENR, NRXN3, BCAN, RELN
Regulation of cell development	1.90E-04	11	RELN, NTRK2, PTPRZ1, TNR, SORL1, RTN4R, MEGF8, SEMA7A, ROBO1, PLXNB2, MFI2
Anatomical structure morphogenesis	2.09E-04	22	JAM2, SLITRK5, NRXN3, NRXN1, RELN, NTRK2, NPTX1, PTPTZ1, NFASC, TNR, APP, RTN4R, ABCA2, ROBO1, SEMA7A, PLXNB2, MEGF8, CPE, CD109, COL6A1, MFAP2, PSAP
Cognition	2.24E-04	9	PTPRZ1, NPTX2, NTRK2, NRXN2, APP, NRXN1, TENR, NRXN3, RELN
Regulation of axonogenesis	2.37E-04	7	NTRK2, TNR, RTN4R, MEGF8, SEMA7A, ROBO1, PLXNB2
Regulation of postsynaptic neurotransmitter receptor activity	2.45E-04	4	NPTXR, NPXT1, APP, NPTX2
Regulation of multicellular organismal development	2.68E-04	17	JAM2, PRDX2, SLITRK5, NRXN1, RELN, NTRK2, PTPRZ1, TNR, SORL1, RTN4R, SEMA7A, ROBO1, PLXNB2, MEGF8, CD109, SPARC, SERPINI1
Regulation of synapse assembly	3.15E-04	6	LPHN3, LPHN1, NRXN1, SLITRK5, NTRK2, APP
Positive regulation of cell projection organization	4.67E-04	9	NEGR1, NTRK2, RELN, ROBO1, SEMA7A, PLXNB2, MEGF8, SERPINI1, NRXN1
Telencephalon development	4.74E-04	8	SLITRK5, RELN, NTRK2, TNR, RTN4R, BCAN, SEMA7A, ROBO1
Postsynaptic density protein 95 clustering	6.14E-04	3	NRXN1, NRXN2, RELN
Regulation of hydrolase activity	7.77E-04	13	CAMK2A, NTRK2, APLP2, APP, SORL1, RTN4R, ABCA2, ROBO1, PLXNB2, CD109, SERPINI1, PSAP, SPOCK2
Forebrain development	9.75E-04	9	SLITRK5, RELN, NRTK2, TNR, RTN4R, BCAN, SEMA7A, ROBO1, APP
Regulation of developmental process	1.02E-03	22	JAM2, PRDX2, SLITRK5, LPHN1, NRXN1, RELN, NTRK2, PTPRZ1, TNR, APP, SORL1, RTN4R, SEMA7A, ROBO1, PLXNB2, MEGF8, CD109, SPARC, SPOCK2, SERPINI1, MFI2, HEXB
Negative regulation of response to external stimulus	1.02E-03	9	SIRPA, PRDX2, NRXN1, TNR, RTN4R, SEMA7A, ROBO1, CD109, PSAP
Chemotaxis	1.28E-03	9	ROBO1, PLXNB2, APP, NRXN1, TENR, SEMA7A, NRXN3, NFASC, RELN
Taxis	1.30E-03	9	ROBO1, PLXNB2, APP, NRXN1, TENR, SEMA7A, NRXN3, NFASC, RELN
Positive regulation of synapse maturation	1.44E-03	3	LPHN1, NRXN1, RELN
Positive regulation of axonogenesis	1.57E-03	5	NTRK2, MEGF8, SEMA7A, ROBO1, PLXNB2
Locomotion	1.70E-03	9	NRXN3, NRXN1, TNR, NFASC, RELN, APP, SEMA7A, ROBO1, PLXNB2
Positive regulation of neurogenesis	2.09E-03	7	PTPRZ1, NTRK2, RELN, ROBO1, SEMA7A, PLXNB2, MEGF8
Regulation of response to external stimulus	2.13E-03	13	SIRPA, ENPP4, PRDX2, NRXN1, TNR, APP, RTN4R, SEMA7A, ROBO1, MEGF8, CD109, PLD3, PSAP
Positive regulation of neuron projection development	2.41E-03	6	NEGR1, NTRK2, RELN, PLXNB2, SERPINI1, NRXN1
Regulation of amyloid precursor protein catabolic process	2.97E-03	4	APP, SORL1, NTRK2, ABCA2
Regulation of response to wounding	3.00E-03	6	ENPP4, PRDX2, TNR, RTN4R, CD109, PSAP
Regulation of synapse maturation	3.94E-03	3	LPHN1, NRXN1, RELN
Negative regulation of hydrolase activity	4.12E-03	8	CAMK2A, APLP2, SORL1, APP, SERPIN1, CD109, SPOCK2, PSAP
Positive regulation of cellular component organization	4.50E-03	13	NEGR1, SLITRK5, LPHN1, NRXN1, RELN, NTRK2, APP, SERPINI1, MEGF8, SEMA7A, ROBO1, PLXNB2, MFI2
Regulation of signaling receptor activity	4.53E-03	6	NPTX2, APP, NRXN1, NPTX1, NPTXR, RELN
Regulation of cell differentiation	4.94E-03	16	PRDX2, RELN, NTRK2, PTPRZ1, TNR, APP, SORL1, RTN4R, MEGF8, CD109, SERPINI1, SEMA7A, ROBO1, PLXNB2, SPOCK2, MFI2
Regulation of cellular component organization	5.02E-03	20	NEGR1, SLITRK5, LPHN1, NRXN1, RELN, NTRK2, TNR, ABCA2, RTN4R, APP, SORL1, RTN4RL2, SERPINI1, SEMA7A, ROBO1, PLXNB2, MEGF8, SPARC, IGFBP7, MFI2
Excitatory synapse assembly	5.19E-03	3	NRXN1, NRXN2, PLNXB2
Cell junction assembly	5.48E-03	7	LPHN3, NRXN1, NRXN2, NFASC, APP, PLNXB2, SPOCK2
Neuromuscular process controlling balance	6.08E-03	4	NRXN1, TNR, APP, HEXB
Negative regulation of cell projection organization	6.43E-03	6	NRXN1, TNR, APP, RTN4R, RTN4RL2, SEMA7A
Protein localization to synapse	6.43E-03	4	NRXN1, NRXN2, RELN, NPTX1
Postsynaptic density organization	7.65E-03	3	NRXN1, NRXN2, RELN
Vocalization behavior	7.73E-03	3	NRXN3, NRXN1, NRXN2
Locomotory behavior	8.11E-03	6	NEGR1, RELN, TNR, APP, ABCA2, HEXB
Regulation of cell junction assembly	8.20E-03	6	NTRK2, APP, NRXN1, SLITRK5, NPTX1, NEGR1
Postsynaptic specialization organization	8.49E-03	3	NRXN2, NRXN1, RELN
Regulation of endopeptidase activity	9.76E-03	8	APLP2, SORL1, APP, ABCA2, ROBO1, CD109, SPOCK2, SERPINI1
Positive regulation of cell development	9.78E-03	7	RELN, NTRK2, PTPRZ1, MEGF8, SEMA7A, ROBO1, PLXNB2
Positive regulation of multicellular organismal process	1.02E-02	15	ENPP4, SLITRK5, PRDX2, NRXN1, RELN, NTRK2, PTPRZ1, TNR, APP, SORL1, MEGF8, SEMA7A, ROBO1, PLXNB2, MFAP2
Trans-synaptic signaling	1.10E-02	8	SLITRK5, LPHN3, LPHN1, NRXN1, RELN, NTRK2, APP, SPARC
Regulation of NMDA receptor activity	1.18E-02	3	NRXN1, RELN, APP
Positive regulation of synaptic transmission	1.26E-02	5	NRXN1, RELN, NTRK2, TNR, APP
Regulation of locomotion	1.40E-02	12	JAM2, CAMK2A, RELN, APP, SORL1, ROBO1, SEMA7A, PLXNB2, MEGF8, SPARC, SPOCK2, PLXNB2
Regulation of peptidase activity	1.47E-02	8	APLP2, SORL1, APP, ABCA2, ROBO1, CD109, SPOCK2, SERPINI1
Neuroligin clustering involved in postsynaptic membrane assembly	1.49E-02	2	NRXN1, NRXN2
Animal organ development	1.62E-02	23	PRDX2, SLITRK5, NRXN1, LPHN3, TNR, PTPRZ1, NTRK2, RELN, APP, RTN4R, RTN4RL2, CPE, MEGF8, CD109, SPARC, COL6A1, MFAP2, BCAN, SEMA7A, ROBO1, PLXNB2, PSAP, DNASE2
Synaptic signaling	1.63E-02	8	SLITRK5, LPHN3, LPHN1, NRXN1, RELN, NTRK2, APP, SPARC
Adult behavior	1.78E-02	5	SLITRK5, NRXN3, NRXN1, NRXN2, APP
Cell migration	1.79E-02	11	SIRPA, JAM2, LPHN3, RELN, NTRK2, TNR, ROBO1, SEMA7A, MEGF8, HEXB, SORL1
Postsynaptic membrane organization	1.84E-02	3	NRXN2, NRXN1, RELN
Gliogenesis	2.04E-02	6	RELN, NTRK2, PTPRZ1, APP, ABCA2, HEXB
Negative regulation of endopeptidase activity	2.09E-02	6	APLP2, SORL1, APP, SERPINI1, CD109, SPOCK2
Regulation of anatomical structure morphogenesis	2.11E-02	11	MFI2, ROBO1, MEGF8, PLXNB2, HEXB, NTRK2, RTN4R, SPARC, TNR, SEMA7A, RELN
Protein localization to cell junction	2.11E-02	4	NRXN1, NRXN2, NPTX1, RELN
Regulation of molecular function	2.16E-02	22	PRDX2, CAMK2A, APLP2, ROBO1, NPTX2, PLXNB2, CD109, NUCB1, NTRK2, SPOCK2, SORL1, RTN4R, PSAP, APP, ABCA2, NRXN1, SIRPA, SERPINI1, NPTX1, PSAP, NPTXR, RELN
Neuron projection regeneration	2.28E-02	3	RTN4RL2, TNR, OMG
Positive regulation of excitatory postsynaptic potential	2.30E-02	3	NRXN1, RELN, APP
Negative regulation of response to wounding	2.41E-02	4	PSAP, TNR, RTN4R, CD109
Negative regulation of peptidase activity	2.42E-02	6	APLP2, SORL1, APP, SERPINI1, CD109, SPOCK2
Associative learning	2.50E-02	4	RELN, TNR, APP, NPTX2
Positive regulation of synaptic transmission, glutamatergic	2.62E-02	3	NRXN1, RELN, TNR
NMDA glutamate receptor clustering	2.63E-02	2	NRXN1, RELN
Gephyrin clustering involved in postsynaptic density assembly	2.65E-02	2	NRXN1, NRXN2
Axon midline choice point recognition	2.67E-02	2	ROBO1, APP
Regulation of presynapse organization	2.73E-02	3	SLITRK5, NRXN1, APP
Regulation of presynapse assembly	2.75E-02	3	SLITRK5, NRXN1, APP
Regulation of postsynapse organization	2.90E-02	4	APP, NRXN1, NPTX1, RELN
Regulation of amyloid-beta formation	3.15E-02	3	ABCA2, SORL1, NTRK2
Regulation of biological quality	3.20E-02	24	JAM2, ENPP4, SLITRK5, PRDX2, LPHN1, NRXN1, CAMK2A, NRXN2, RELN, NTRK2, TNR, APP, SORL1, RTN4R, ABCA2, SEMA7A, PLXNB2, MFAP2, SPARC, HEXB, MFI2, CPE, DNASE2, MEGF8
Cerebral cortex tangential migration	3.23E-02	2	ROBO1, RELN
Regulation of cell motility	3.25E-02	11	JAM2, CAMK2A, RELN, APP, SORL1, ROBO1, SEMA7A, PLXNB2, MEGF8, SPARC, SPOCK2
Vocal learning	3.25E-02	2	NRXN1, NRXN2
Imitative learning	3.28E-02	2	NRXN1, NRXN2
Regulation of grooming behavior	3.30E-02	2	CNTNAP4, NRXN1
Regulation of axon extension	3.45E-02	4	TNR, RTN4R, SEMA7A, MEGF8
Regulation of catalytic activity	3.59E-02	18	SIRPA, PRDX2, NRXN1, CAMK2A, RELN, NTRK2, APLP2, SORL1, APP, RNT4R, ABCA2, ROBO1, PLXNB2, CD109, SERPINI1, PSAP, SPOCK2, NUCB1
Nnegative regulation of cell development	3.68E-02	5	TNR, RTN4R, SEMA7A, MFI2, SORL1
Anterograde trans-synaptic signaling	3.89E-02	7	NPTX2, NRXN2, NRXN1, TNR, NRXN3, SLITRK5, NPTX1
Glial cell differentiation	3.91E-02	5	ABCA2, PTPRZ1, NTRK2, RELN, APP
Chemical synaptic transmission	3.92E-02	7	NPTX2, NRXN2, NRXN1, TNR, NRXN3, SLITRK5, NPTX1
Postsynaptic density assembly	3.93E-02	2	NRXN1, NRXN2
Neuronal signal transduction	3.96E-02	2	RTN4R, NRXN1
Axon choice point recognition	3.99E-02	2	ROBO1, APP
Observational learning	4.02E-02	2	NRXN2, NRXN1
Negative regulation of multicellular organismal process	4.40E-02	11	SIRPA, JAM2, PRDX2, TNR, LINGO1, APP, SORL1, RTN4R, SPARC, ROBO1, PSAP
Receptor localization to synapse	4.46E-02	3	NRXN1, NPTX1, RELN
Regulation of synaptic plasticity	4.48E-02	5	TNR, CAMK2A, RELN, NTRK2, APP
Modulation of excitatory postsynaptic potential	4.66E-02	3	APP, NRXN1, RELN
Regulation of system process	4.67E-02	8	NPTX2, APP, JAM2, NRXN1, TNR, NPTX1, NPTXR, RELN
Postsynaptic specialization assembly	4.67E-02	2	NRXN2, NRXN1

## Sheet: Table S13. Reactome negative 
Supplementary table 13: Top biological process of the 60 negative significant proteins extracted from Reactome. For each biological process, different information is available: the name of the biological process (Names), the false discovery rate (FDR), the number of proteins involved in this biological process (# Molecules), and the names of these proteins (Molecules names).
Top Biological Process
Names	FDR	# Molecules	Molecules names
Post-translational protein phosphorylation	0.001	6	APP, APLP2, MFI2, IGFB7, NUCB1, GOLM1
ECM proteoglycans	0.002	6	NCAN, COL6A1, APP, TNR, SPARC, BCAN
Neutrophil degranulation	0.005	9	NFASC, ARSA, CANT1, PSAP, GNS, DPP7, HEXB, SIRPA, ENPP4
CS/DS degradation	0.025	3	NCAN, HEXB, BCAN
Regulation of Insulin-like Growth Factor (IGF) transport and uptake by Insulin-like Growth Factor Binding Proteins (IGFBPs)	0.028	7	APP,APLP2, MFI2, IGFBP7, NUCB1, GOLM1, EPDR1
Axonal growth inhibition (RHOA activation)	0.029	4	OMG, LINGO1, RTN4R, APP
p75NTR regulates axonogenesis	0.029	4	OMG, LINGO1, RTN4R, APP
Platelet degranulation	0.034	5	APP, APLP2, PSAP, CD109, SPARC
Defective CHST14 causes EDS, musculcontractural type	0.035	2	NCAN, BCAN
Defective CHS13 causes SEDCJD	0.035	2	NCAN, BCAN
Defective CHSY1 causes TPBS	0.039	2	NCAN, BCAN
Post-translation modification: synthesis of GPI-anchored proteins	0.043	4	MFI2, NEGR1, CD109, RTN4RL2
Extracellular matrix organization	0.046	11	NCAN, COL6A1, FBLN2, NRXN1, APP, MFAP2, TNR, SPARC, JAM2, BCAN, CAMK2A
Diseases associated with glycosaminoglycan metabolism	0.046	3	NCAN, HEXB, BCAN
Dermatan sulfate biosynthesis	0.048	2	NCAN, BCAN

## Sheet: Table S14. Ridge regression
Supplementary table 14: Construction of a ridge regression model to predict frailty using CSF proteomic analysis. The coefficients of each protein in the ridge regression model were annotated. In addition, the minimum lambda measurement, with two calculation modes (min or 1se), has been annotated.
Proteins	Coefficient
NCHL1	7.21401e-05
RNT2	9.47642e-05
NCAN	-0.000816831		Measure: Mean-Squared Error
TPP1	-0.000980107
PLXB2	-0.00121128		Lambda Index Measure SE Nonzero
VGF	-0.00085893		min 0.38 100 0.01826 0.003652 932
NCAM2	0.000723194		1se 37.84 1 0.02146 0.003301 932
TGON2	0.00138071
B4GA1	4.3015e-05
SUSD5	0.00138071
SEM7A	-0.000945075
ATRN	-2.12425e-05
ECM2	0.000628985
NFASC	-0.000389586
ENDD1	0.000404723
CSTN1	-8.07557e-05
NPTXR	-0.000872614
FSTL3	0.0010936
FBLN4	0.000128139
SODC	0.000283546
CERU	-0.000157954
THRB	-0.000111809
C1R	0.000390122
HPT.sp	0.000688909
CFAD	0.00162129
PLMN	0.000850977
FA12	-0.000680538
CFAB	0.000586182
ANT3	0.000163095
AACT	0.000360718
ANGT	0.000259314
A2MG	0.000706811
CO3	-8.32101e-05
CO5	0.000145129
TIMP1	0.00101859
CYTC	0.000201501
KNG1	0.000141142
PENK	-8.54885e-05
IGKC	0.000481079
IGHG1	0.00053874
CO1A1	-0.000742635
APOA1	0.000328487
APOE	-1.43312e-05
APOA2	0.000906609
FIBA	0.00206625
FIBB	0.00141713
CO9	0.000715996
APOH	0.00137254
A2GL	0.00104771
FINC	0.00149198
RET4	0.000761335
AMBP	1.86761e-05
FETUA	-0.000673017
TTHY	0.00194576
VTDB	-0.000269226
TRFE	0.00106484
HEMO	0.00020267
KLKB1	-0.00037088
VTNC	0.000882929
ALDOA	0.000564872
APOB	0.00146753
PRIO	-0.000196844
LCAT	-0.000784266
HRG	0.000821901
A1BG	0.000529497
SCG1	-0.000336612
A4	-0.000394908
APOD	0.0011915
IC1	0.000559059
CFAI	-4.98951e-06
X7B2	-0.000281308
TETN	-0.000249014
THBG	0.000223779
HEP2	8.05412e-05
GELS	0.000539901
CO2	0.000732797
APOA4	-0.0010001
LDHB	-0.000212258
PROS	0.000262205
CATD	-0.000525355
CO8A	0.000108148
CO8B	0.000437705
CO8G	1.73156e-05
SAP	-0.000403388
CATB	0.000735568
LAMB1	-0.000334992
RNAS1	0.0003418
CO1A2	-0.00117294
DAF	0.00121761
CBG	-0.000392272
MMP2	0.000483435
SODE	-0.000393364
CD14	0.000901246
CFAH	0.00170104
A2AP	-0.000320976
SPRC	-0.000581082
C1S	0.000620941
ALDOC	-4.66407e-06
CO4B	0.000554869
OSTP	0.00104483
CO7	0.000532744
CMGA	-0.000127676
CLUS	0.000311353
CO6A1	-0.000312325
CO6A3	0.000603439
FA5	-0.000964096
SCG2	-0.000210906
NCAM1	0.00018914
CSPG2	-0.000173923
CO6	-0.000149638
NID1	0.000175958
KPYM	-0.000256615
TIMP2	0.000404275
CBPE	-0.00133892
AATC	-0.000233387
NEUM	0.000605012
SAP3	0.000286069
IBP2	0.000593138
AMD	0.000137144
CADH2	0.000374317
ITIH2	-0.000152958
ITIH1	-0.000440434
MIME	9.87414e-05
IDS	-0.000147743
CPN2	-0.000675607
MRC1	0.00233523
FBLN1	-0.000162638
PTPRD	0.000108529
PTPRZ	-0.000293966
LAMA2	0.000483462
IBP6	0.000820851
ZA2G	0.000303776
CNTFR	2.97252e-05
PON1	-0.000931518
CALR	0.000457715
KAIN	-0.000518287
PEBP1	0.000434804
L1CAM	-0.000558043
FBN1	-2.39275e-05
ALS	-0.0016209
CH3L1	0.000244893
PEDF	-0.000285144
IL6RB	-0.000933123
PTGDS	0.000367145
PCP	-0.000715417
MUC18	-0.000495071
BTD	1.46339e-05
AFAM	-0.000120205
MASP1	-0.000331867
NOV	0.000159166
MA2A2	0.0007614
COMP	0.000850157
APLP1	0.000427493
LUM	0.000379899
CA2D1	-0.000372483
EPHA4	-0.000304052
PLTP	0.000431062
MFAP4	0.000464463
TPIS	-0.000756946
ACTB	0.00127044
LYSC	0.00202738
B2MG	0.00114028
NPC2	-6.88115e-05
CALM	8.42861e-05
TYB4	0.00162832
SHPS1.sp	-0.000375788
RELN	-0.00182107
BASP1	0.000476463
FBLN2	-0.00156187
PGBM	0.000439401
CNTN2	3.73184e-05
NUCB1	-0.000468509
FHR1	0.00308773
HGFA	0.000270459
ITIH3	0.000677217
APLP2	-0.000708054
LRP1	-0.000315962
LG3BP	8.64906e-05
TICN1	0.000560708
FBLN3	0.000211437
FSTL1	6.68453e-05
CNTN1	-0.00025525
LMAN2	0.00094935
CHIT1	0.00541166
PTPRS	4.26251e-05
LSAMP	0.000407558
CD166	0.000157739
ENPP2	-0.000192907
DAG1	0.000228523
SPRL1	-0.000146503
HABP2	-0.00029767
ITIH4	0.000170761
LTBP2	0.00173738
OPCM	-0.000349293
PCOC1	-0.00026493
BGH3	0.000178043
NPTX1	-0.000953495
VAS1	-0.000259657
IBP7	-0.00102626
ECM1	5.23319e-05
T132A	0.00020667
SEZ6	3.35361e-05
FSTL4	-0.00155389
RGMB	-0.000372319
PI16	0.0010979
SE6L2	7.4867e-05
NEGR1	-0.000644946
MEGF8	-0.000349324
ITIH5	-0.000234346
C163A	0.00151668
CADM3	0.000325006
LTBP4	0.000320615
GOLM1	-6.41374e-05
CADM4	3.07085e-05
VTM2A	0.000376507
WFKN2	0.000737853
SCG3	-0.000293822
PMGT1	0.000340945
FAM3C	0.000206158
NRCAM	-6.34159e-05
NEO1	-0.000191862
KLK6	0.000311608
PTPR2	-0.000303053
RGMA	5.30967e-05
PGCB	-0.000245218
CBPB2	-0.000943778
MEG10	0.000191414
CNDP1	0.000734057
PGRP2	-0.000393084
PEBP4	-5.67474e-05
NELL2	0.000195994
CGRE1	0.000228676
RARR2	0.000514054
CADM1	-0.000573649
SE6L1	0.00047419
CNTP4	-0.0007338
SIAE	-0.00150176
SPON1	9.52979e-05
CRAC1	0.000770778
NPDC1	-0.000380777
FAT2	-0.00102392
ADA22	0.000324008
NTRI	-0.00042917
NRX2A	-0.00072618
DKK3	3.39986e-05
CATZ	-0.000386156
FBLN5	0.000438848
FETUB	3.50168e-05
CNTP2	-0.000563587
PCSK1	-0.000176956
ATS1	0.000715891
GNPTG	-0.000290829
NRX1A	-0.00047038
ICAM5	0.000198808
GUAD	8.83894e-06
NRX3A	-0.000730451
CBPQ	-0.00056574
FCGBP	0.00552796
IPSP	-0.000185483
IBP4	0.0008568
PTPRF	0.000254231
TENX	-5.60973e-05
LAMC1	0.000559652
AGRIN	0.000661096
COIA1	0.000980925
CAD13	8.62672e-07
FA9	0.00016866
ENOA	-0.00022643
OMD	0.00028267
G3P	-0.000954389
GRP78	-0.000480567
NRN1	-0.000655741
GAS6	0.00074975
IGSF8	0.000775675
AGRL1	-0.000552566
HGFL.sp	0.00278159
QSOX1	0.000385953
LRC4B	-3.59952e-05
CSF1	0.000778741
FA10	0.000502722
QPCT	0.000146354
FIBG	0.00152503
THY1	-0.000160017
CBPN	-0.000333869
CSF1R	0.000873141
ISLR	5.29886e-06
ICOSL	0.000407096
DIAC	-7.3404e-05
CADM2	0.000177267
NAR3	0.000272782
GOLI4	0.000422312
C1QB	0.00188474
TCO2	0.000822409
SCRG1	0.000570644
MINP1	-0.000412467
CRDL1	0.000571631
FUCO2	-0.00459066
PTPRG	-0.000404817
SBP1	0.00192505
SHBG	0.000272435
LYAM1	4.51588e-05
LTBP1	0.000883561
PXDC2	0.00114509
HEXA	-0.00116115
CNTN4	9.10638e-06
TICN2	-0.000248305
PVRL1	1.55147e-05
IGLL5	0.00181474
NID2	-0.000295281
MA1A1	-0.000352135
SGCE	9.75692e-05
MOG	0.000380205
RNAS4	0.0013451
JAM3	0.000186284
CP089	0.000190119
CUTA	0.000269961
SODM	0.000912976
ANFC	0.00034354
SEM3G	0.000441434
TNR21	0.000394873
MDHC	-0.00055566
CO3A1	-0.000616676
ROBO1	-0.00074304
IMPA3	0.000657462
PVR	-0.000343472
NEUS	-0.000258568
IGF2	0.000633374
DHPR	-0.000333531
NDRG2	0.000481094
OMGP	-0.00023735
GFRA2	0.000516251
C1RL	0.000485228
CAHD1	-0.000591834
ENOG	-0.00108343
PHLD	-0.000421695
GPR37	0.000186436
DPP2	-0.00130308
MCFD2	0.00106425
TAGL	0.00180275
P3IP1	-8.79226e-05
ATS4	0.000605902
FMOD	-0.000254761
IGHA1	0.00285706
DNER	-0.000230261
PPN	0.000567524
WFDC2	-0.000417498
OLFL3	0.000289755
SEM4B	0.00101821
PGK1	0.000805175
VSIG4	0.00191228
CSTN3	0.000478479
C1QC	0.00204289
CD109	-0.00071315
PLSL	0.000817496
CADH4	0.00115713
CATH	0.000350038
DSC2	0.000615563
R4RL2	-0.000633984
KCC2B	-0.000375675
CO4A	-0.000256522
PIMT	-0.000230919
PRVA	0.000418399
X1C12.sp	-0.00421419
TENR	-0.000861872
LAMB2	0.000487048
GALT6	-0.000329891
VCAM1	0.00104499
LFG2	-0.000193996
EXTL2	6.19906e-05
CD59	0.000147787
RTN4R	-0.00119741
GGH	-0.000676012
X1433Z	0.00102703
AGRL3	-0.000306741
TICN3	-0.000172186
HEXB	-0.00123927
SEM3B	-0.000249965
VASN	0.00038404
PPIB	-0.00161808
SORL	-0.000361058
GDIA	0.00049303
CD248	8.39391e-05
LEG1	0.000901774
EPHA7	3.42325e-05
IGHG3	0.00151125
C1QA	0.00213279
ADA11	-0.00181857
CATL1	-0.00083213
SLIK1	0.000269432
TYRO3	-0.00025082
DDR1	6.53308e-05
NGAL	0.00121698
RL40.sp	0.000346795
SAMP	0.000185642
MA1C1	0.000476556
ANGI	0.000330684
KLK11	-0.000633838
C99L2	0.000239342
CALB1	-0.000241318
PPIA	0.000119041
OAF	9.4559e-05
SORT	0.000280339
MRC2	0.000893758
AEBP1	-0.000494589
MEGF9	-3.65633e-05
MYOC	0.000589764
VNN1	-0.000841353
PLXB1	-0.000660968
APOC3	-0.000757596
MLEC	-0.000377176
CPVL	-0.000942085
PDIA3	3.10063e-05
SRCRL	0.000970528
GRIA4	-0.00123918
VTM2B	0.000768299
ENPL	0.00123097
PCDH1	-0.000504612
PRRT2	-0.00073191
PDXL2	4.029e-07
X4F2	0.000572835
G6PI	3.15846e-05
LIGO1	-0.00219125
CATS	0.000126323
GPX3	0.000159189
MARCS	0.000936812
PRELP	0.000691328
PLD4	9.88643e-05
ANGL7	0.000267756
LBP	-3.36332e-05
MOES	0.00161039
SEM6A	-0.000248262
BASI	-0.00102231
HTRA1	0.000929475
SORC3	0.0006644
NTRK2	8.26417e-05
CANT1	-0.000339241
DCC	-0.000262337
HYOU1	-0.000102201
EFNB2	8.71125e-05
EFC14	-0.000179071
GALT2	2.42467e-05
TSP4	-0.000512261
COTL1	0.000574612
KIT	0.000705091
FGFR1	2.78977e-05
UCHL1	0.00018021
SLPI	0.000801206
TREM2	0.000934948
CH3L2	-0.0026235
EPHA5	-0.00137207
PLD3	-0.000728132
PCDGM	-0.00282788
CAD15	-0.000965344
AGRB2	-0.000721805
PCDC2	-0.00030547
LY6H	0.00103142
MANS1	0.000281853
MA2A1	0.000365797
PDGFA	0.000302574
KCC2A	-0.00267539
EFNA1	-0.000227024
CYTB	0.00197368
PGAM1	0.000738994
CD048	0.000253116
CATF	-0.000127308
VWF	0.000732593
PRG4	0.00230396
KCC2D	-4.89065e-05
SAA4	0.0013781
CYTM	0.000223399
GALT7	0.000169024
ITGBL	9.92247e-06
DPP6	6.38516e-05
NRP1	0.000677737
PTPRN	-0.000101522
CBLN3	-0.0011219
MXRA8	0.00342332
RET3	-0.0070445
CD81	-0.00333408
BCAM	0.00122247
PARK7	0.00148881
PROF1	0.00154717
CNTN6	-0.000600544
FABP5	-0.000157273
EFNB1	0.000443896
CAH4	-0.00104129
GLDN	0.000715941
PROC	-4.08477e-05
CALL5	-0.00175786
NRP2	0.00142002
PRRT3	-0.000118582
PRAP1	-0.000336539
NPTX2	-0.0017419
CAD18	0.000805652
IBP5	0.000227866
LMAN1	-7.88933e-05
CADH6	0.000855567
FOLR2	0.00235139
C1QT5	0.000286047
BAMBI	0.000214989
FUCO	-0.00150266
SHSA5	0.00125269
PROP	0.000115611
COL12	0.000382405
SMOC1	0.000493594
CD9	-0.00338282
UFO	-1.8729e-05
CRIS3	-0.0022445
LAMP1	-0.000348966
CALX	0.00278019
CATC	-0.000584567
MASP2	0.00260039
APOM	-0.00150786
SEPP1	0.000585618
CA2D2	-0.000929977
CAD11	0.000341596
ERAP1	0.00204666
CXL16	0.0010724
EPHB2	0.00147128
EPCR	0.000777769
LGMN	-0.00085453
SFRP4	-8.19264e-06
MANBA	-0.000129376
RENR	-0.000432613
ISK1	0.00269078
GPC1	-0.000371545
AATM	-0.000914677
RNAS6	0.000373262
CD44	0.00130437
X1433G	0.000769715
TGBR3	0.000359711
APOL1	0.000875927
MIA	0.00102293
NEC2	-0.0054092
CSPG4	2.06458e-05
GLU2B	0.000207299
GLT16	0.000159111
PGRC1	0.000314813
ACBP	0.000598353
LDHA	0.000804337
FA11	-0.00125059
F198B	1.95001e-05
PCDH9	-0.000480829
PCD17	-0.00352758
T132C	-0.000633444
HAVR2	0.000440878
B3GN2	-0.000327844
PRDX2	-0.00200222
IDD	0.00157333
PTPRJ	0.000164145
TSP2	-0.000580912
NEU1	0.00209558
MGP	0.00104222
CCL14	-0.000359266
SEM6D	-0.000499094
APOC1	-3.05833e-05
COFA1	0.000571364
X1433B	0.00124556
GLT10	0.000635792
PEPD	-0.000472752
GSTP1	0.000633579
SNED1	0.00130191
CEMIP	0.000973269
LAIR1	0.00120577
IGLO5	-0.000745123
VMO1	-0.00134939
SAA1	0.00661622
FLNA	0.000172581
GNS	-0.00178573
NLGN2	-0.00083141
GSLG1	0.000620567
LAMC3	0.000835336
COCH	0.000906366
PTN	0.000598206
CBR1	0.000867443
FHR2	0.001472
FGL2	0.000757441
SHSA6	0.00122482
CTGF	0.00161952
SIG14.sp	0.00111979
COGA1	0.00138717
SPIT2	0.000139653
MMRN2	0.000787022
IGS21	-0.000855985
ANAG	-0.00247059
GDF8	0.000397985
CBLN1	-0.000775854
GDF11	-0.000720122
NOTC1	0.000947319
CYC	0.000399294
MGAT1	0.00055401
ZPI	-0.000260434
HSP13	-0.000357067
CAB45	0.000400277
LYVE1	0.00140673
FGFR3	4.06034e-06
GANAB	0.000266951
POSTN	0.00339134
MDGA1	8.93891e-05
COF1	0.00191423
SBSN	-0.00122748
ASM3B	9.77643e-05
EFNB3	0.000583039
SH3L3	0.00172005
PGFRB	0.000366466
ACTS.sp	0.00103459
X1433E	0.000985535
NSG1	-0.00436499
ASAH1	-0.00093865
FA20C	0.00043303
FOLR1	0.000208733
ESAM	1.68591e-05
SORC1	-0.000247191
NOTC3	0.000641844
MAG	-0.0001581
ACYP2	0.000302123
PROZ	-0.00340618
AP2B1	0.000882399
FGFP2	-0.000755118
GRN	-0.000119619
FSTL5	-0.000863414
DSG2	0.000604082
EFNA3	-0.00021443
RCN1	-0.000207854
CNTN3	0.000148988
TWSG1	0.000929979
ADAM9	0.000406763
FGFR2	-0.000125226
TARSH	0.000704895
CECR1	0.00181164
PTPRK	-0.000109921
ENPP5	0.000669665
FBLN7	-0.00085324
NLGN1	-0.00115488
TMM25	-0.000718509
CHLE	-0.00279375
NENF	-2.75201e-05
CADH5	0.000802215
EPHB6	0.00052898
SE1L1	0.00053962
NOTC2	0.00072292
HEG1	0.000180699
LAMA5	0.00134482
S39AA	0.000606833
PGCA	0.000299305
HSP7C	0.000405502
EPDR1	-0.00183907
IGSF1	0.00291497
MFGM	0.000368521
CAH10	0.000503827
SERC	0.000341702
CO5A1	0.00104261
ICAM2	0.000998063
BAI1	-0.000904587
NTNG1	-0.00239044
PDGFB	0.00118963
CSTN2	-0.000420263
ASPG	-0.000929483
CYTL1	0.00126761
LRP11	0.000129914
CD33	0.00253045
MSLN	0.00176311
TR19L	-9.17503e-05
GP158	0.000233968
SULF2	0.000255309
XYLT1	0.000175644
GLT13	-0.000823884
LUZP2	0.000370143
NTF2	6.07948e-05
DDAH1	-0.000488168
CL049	0.000717976
PLDX1	-1.72219e-05
PLOD1	-0.000472895
DSC1	-0.00147701
VWC2	0.000162761
STC2	0.0014357
AMPN	-0.000759352
SFRP3	-0.000280483
GALT1	9.7326e-05
CALY	-0.000172575
PRDX1	0.000191289
THIO	0.000259509
MPRI	-0.00025108
IGHG2	0.00198481
METRL	0.000825534
AT1B2	-0.00088191
GGCT	0.000119887
CALCA.sp	0.000790707
CA2D3	0.000607528
ABCA2	6.59447e-05
ICAM1	0.000545626
CELR2	-9.86875e-05
COEA1	-0.000409968
ADA10	0.000802882
EFNA5	0.000455611
IBP3	0.00133926
ADEC1	-0.00658371
GPNMB	0.000162987
GLT18	-0.000685762
SDF1	-0.00134996
AMY2B.sp	0.00104662
NAGAB	-0.00128722
CEL	-0.0023512
SIAT2	0.00109391
CBPM	0.0010486
CADH8	0.00127907
MATN2	-0.000428238
ARSA	-0.00111685
CART	-5.99109e-05
RTBDN	-0.000158029
FABPH	0.00134766
CHRD	0.000317461
GDN	0.00469096
EPHAA	0.00145509
CATO	-0.000862405
LSR	0.00107986
ROBO2	-0.000731502
AT1A2	0.000291411
X2B14.sp	-2.59686e-05
EGFR	-0.00039465
RABP1	0.00357423
HECAM	0.00137095
PCSK9	-0.000444262
LFNG	-0.00196238
DSC3	2.03158e-05
PLOD3	-0.00193747
MARCO	0.000806958
FRS1L	0.00346646
PCDH8	-0.000254968
SH3L1	0.000830297
LAMP2	-4.31053e-05
UK114	0.000459107
CLC11	-0.000666906
ANXA2.sp	-0.00106496
S38AA	0.00141552
SCUB1	0.00126817
ISLR2	0.0014843
H6ST3	0.000348897
CBPB1	-0.00025889
TF3C3	-0.00046995
S10A8	-0.0031353
CO6A2	0.000127838
DNS2A	-0.0011934
ASM3A	-0.000691281
RNAS2	0.00127173
SEM4D	-0.000577548
MERTK	0.00096182
F19A2	0.000416016
FCG3A	0.00147938
CPLX2	-0.00196776
TALDO	0.000157647
EDN3	-0.0013858
ILEU	-3.35207e-05
B4GT1	0.000526699
CK087	0.000511907
PCDH7	0.000648937
LYAG	-0.00202998
WBP2	0.000224729
PPIC	0.000321741
CBLN4	-0.000156259
DSG1	-0.00213801
GSTO1	0.00157086
ENPP6	-0.000684883
MA2B2	0.0012109
FA69C	-0.00114205
CSF2R	-0.00140138
DLDH	-0.000208196
TM108	9.2595e-05
NXPH1	0.00213176
DEF3.sp	-0.00474781
NEUG	0.000320632
NOE1	-0.000153708
NUCB2	-0.00072683
FRIH	0.00192033
K0319	-0.00158426
CADH7	-0.00220066
TMED7	0.000923852
CHID1	-0.00111935
ADA28	0.00345913
VIME	0.00231039
PDIA1	0.0023404
IGF1	0.000435681
PITH1	6.20696e-06
TRFM	-0.000155143
AJAP1	0.000207657
GFRA1	0.00183154
HSP77.sp	0.000418157
CXCL7	0.00284134
C1QT3	-0.00201244
BLMH	0.000549429
NNRE	5.95244e-05
OREX	0.00100224
CLN5	-0.000599848
IGHG4	-0.00336091
AGRB3	-0.000247183
MYDGF	0.000138177
SHSA7	0.000886855
PAG15	0.00110951
SYUG	0.00471301
ADML	0.000856028
GILT	-0.00121402
SCUB2	-0.000505595
SKP1	0.000449998
ANXA5	0.00153125
NTRK3	0.000816559
NPY	-0.000643773
MA1B1	0.000801018
QSOX2	7.12088e-06
LAMP5	0.00298973
LAYN	0.00147133
UNC5C	-0.0014789
CAH11	-0.000478372
ADA23	0.000927122
F1711	-0.00155679
KLK7	-0.000151778
DYH17	-0.000177599
CBPD	-0.00124095
CHSTA	0.000104371
SLIK5	-0.00153696
CHST8	-0.00197565
PCD10	0.00238999
PRRT1	-0.00032864
ACV1B	-0.00160022
TXD17	1.3363e-05
DCD	-0.00502944
CALU	-0.000766737
JAM2	-0.000928958
PKHB1	-0.0007416
ODO2	0.00104814
ATS8	-0.000153707
EZRI	0.000393847
BST1	0.00155088
PRS23	0.00195825
GSHB	-0.0011099
HSPB1	-5.21003e-05
PDIA4	0.00139853
LTBP3	0.00172132
MIF	-0.000430551
NRX3B	1.36237e-06
SLIT1	0.00100347
NSF	-0.000669476
CASC4	0.000324259
COLA1	0.000298391
SQSTM	0.000414788
DESP	-0.000987467
FKB1A	0.00177022
LIRA2	0.00146233
TMPS5	-0.000101474
HPRT	8.94101e-05
LYOX	0.000727918
ETBR2	-2.17593e-05
WFDC1	-1.13397e-05
PCP4	0.000328644
PIANP	0.000313221
TKT	0.000106482
ITM2B	0.000911577
BT2A1.sp	-0.000521083
MENT	0.000792254
GNAS3	0.00140556
COCA1	0.00252772
NRX2B	0.00256114
FSCN1	6.54654e-05
NPTN	-0.000651966
SIA7A	0.000292268
VWA1	0.000527309
JAG1	0.00222808
CSMD2	-0.00304166
A4GAT	-0.000586453
DYL2.sp	0.000231522
ENPP4	-0.00298915
CCKN	6.53742e-05
TRY3	0.00122957
CTHR1	0.00120647
LYNX1	-0.000765456
UTER	0.00270275
NBL1	0.00122766
NXPH4	-0.00242543
GCNT1	0.00112024
STC1	0.0028133
SCN2B	0.000104076
AHNK	-0.00135252
IDHC	0.000874288
KV303	-0.000169922
WSCD1	0.000244211
APOC2	0.00163031
PTHR	-0.00188055
CSPG5	-0.000593254
HPLN4	0.000461993
CD320	-0.000312996
X1433S	-0.000739357
F174A	-0.00488636
PILRB	0.000928108
GLOD4	0.000108674
FLNC	-0.00120398
RD23B	-0.000288144
LHPP	0.0010466
GMFB	0.00135852
CPXM2	-0.00718816
DNJC3	-0.000539196
CLMP	0.00248732
HG2A	0.000397188
LV302	0.000195149
CRLD1	-0.000916516
LPD6B	-0.00228605
LFA3	0.000585139
YB043	-0.00403801
FZD2.sp	-0.000921859
MFAP2	-0.00226565
S10A6	-0.00100924
DDX43	-0.000779691
CRYAB	0.00167157
AUGN	-0.000367255
CYTA	-0.00139304
F19A5	0.00348796
ACTN4	-0.00228659
ABHEA	0.00226788
SORC2	0.00109311
NYNRI	0.00274915
YIPF3	-0.000395188
MFAP5	0.00133565
HMCN1	-0.0026147
SIL1	0.00364092
BMP6	0.00130276
ATF6B	0.00173609
CP046	0.000170126
DNA2	0.000633543
STX10	0.000435608
X3BP2	-5.98664e-05
DPP8	-0.000539735
WFDC3	-0.000126919
CBLN2	0.00269647
TRRAP	0.00295137
